# Supplementary material for: The association between non-high-density lipoprotein cholesterol to high-density lipoprotein cholesterol ratio (NHHR) and risk of prostate cancer: a retrospective study
Source: PeerJ. 2025 Mar 14;13:e19065. doi: 10.7717/peerj.19065 (PMC11913014; doi:10.7717/peerj.19065)
Supplement: Data S1 [file peerj-13-19065-s003.csv]

id	age	nation	hypertension	diabetes	coronary heart disease	History of Cancer	prostate cancer	Neutrophils	lymphocyte	erythrocyte	triglyceride	total cholesterol	hdl	ldl	albumin	globulin	AST	ALT	alkaline phosphatase	psa
1664609	76	0	0	1	0	0	1	8.73	1.48	4.3	5.17	0.83	3.65	13.12	29.52	0.7	59.39	136.41	121.05	14.11
1623099	89	0	0	0	0	0	1	3.72	2.71	5.52	6.02	0.94	4.03	8.72	18.22	1.15	67.2	113.9	154.14	8.66
1161010	76	1	0	0	1	0	0	4.27	1.47	4.89	5.37	0.78	3.17	25.25	21	0.64	41	48	95.45	23.76
1848136	81	1	0	0	1	1	1	12.54	1.49	3.67	3.57	0.61	2.4	18.1	23	1.08	98.67	201.49	63.98	2686.5
1673979	82	0	0	0	0	0	1	5.03	1.79	5.54	5.15	0.93	3.57	7.26	34.96	0.77	91.4	77.5	102.2	5.34
1786048	70	0	0	0	0	0	1	5.34	2.51	5.05	4.34	0.85	3.14	7.53	50.11	0.8	57.3	151.5	106.98	1.09
1705124	75	1	0	0	0	0	1	3.8	3.54	4.85	5.5	0.96	3.51	18.07	45.49	0.81	72.4	70.67	104.35	5.21
1846725	83	0	0	0	0	0	1	2.43	2.25	4.96	3.79	0.75	2.74	8.25	16.75	1.5	97.5	156.6	100	2.05
1805824	88	0	0	0	0	0	1	3.37	1.22	4.57	4.28	0.84	3.02	12.2	10.48	2.18	73.79	164.61	77.56	4.67
1674221	85	0	0	0	0	0	1	2.6	2.48	3.97	4.3	0.85	3.04	7.9	8.9	1.85	44	52	104.67	5.34
1717583	69	1	1	1	0	0	1	5.33	2.52	5.18	4.76	0.73	2.61	9.6	69.5	0.43	100	33	107.18	6.43
1169596	81	1	1	0	0	0	0	7.06	0.39	4.65	3.6	0.53	1.86	20.89	44.6	0.92	67.8	185.7	48.98	34.39
2035754	72	1	0	0	0	0	0	10.19	1.41	3.98	3.89	0.61	2.09	8.4	30.5	0.67	58	41	86.89	0.99
1933177	68	0	1	0	0	0	0	4.23	2.36	5.13	4.62	1	3.42	8.6	24.2	1.02	77	69	102.16	1.48
1837608	93	0	1	0	0	0	1	2.35	1.26	4.82	4.05	0.83	2.72	15.78	21.19	1.11	35.7	90.9	106.98	27.63
1372022	82	0	1	0	0	0	0	4.15	1.42	4.27	3.3	0.68	2.14	17.8	14.9	1.2	68	103	89.08	2.22
1352843	77	0	0	0	0	0	1	2.76	1.93	5.59	6.26	1.33	4.16	15.47	40.74	0.79	52.4	85.8	133.33	11.79
1276995	93	1	0	0	0	0	1	7.82	1.97	3.86	4.28	0.82	2.52	7.69	27	0.7	53	24	114.29	10.25
1313282	89	1	1	1	0	0	1	12	0.74	4.18	3.87	0.9	2.66	11.63	10	1.88	142.4	72	67.69	43.93
1822913	83	0	1	0	0	0	1	3.96	1.46	4.65	3.87	0.88	2.58	11.7	30.2	0.88	84	94	104.46	9.27
1604550	81	0	0	0	0	0	1	5.82	1.79	4.43	3.74	0.75	2.19	17.9	12	0.95	93	99.6	83.64	0.94
1414407	76	0	0	0	0	0	1	3.87	2.78	5.07	5.42	1.22	3.55	17.7	12	1.06	49	94	152.24	73.49
1812799	77	1	0	0	1	0	1	5.96	1.54	3.74	5.48	1.34	3.79	7.71	19.05	2.09	107.7	230.2	86.79	0.2
1796380	70	0	1	0	0	0	1	3.44	1.64	4.39	3.01	0.84	2.33	14.55	10.86	1.26	57	84.7	108.62	105.8
1076025	77	0	1	0	0	0	1	6.91	1.97	4.43	5.19	1.05	2.9	38.4	18.9	0.98	63	76	111.96	0.68
1159850	80	0	0	0	0	0	0	5.07	1.66	4.62	4.9	1.21	3.34	12.72	22	1.05	62	434	120.23	1.71
1624201	69	0	1	0	0	0	1	5.16	0.57	4.68	5.13	1.2	3.31	16.29	30.95	0.73	120.3	145.1	160	367.1
1277920	87	0	0	0	0	0	1	2.17	1	3.94	3.45	0.77	2.05	13.1	10	1.25	56	107.72	118.32	0.14
1263718	77	0	0	0	1	0	1	3.34	1.52	4.92	4.64	1.1	2.84	17.5	17	0.82	24	105.94	119.55	3.72
1614927	84	0	1	1	0	0	1	4	1.21	4.41	3.28	0.64	1.6	11.02	12.8	1.03	97.6	287	147.77	11
1977542	72	0	0	0	0	0	1	3.03	1.49	3.77	4.46	1.3	3.24	12.9	18.2	0.82	72.5	26.6	80.84	9.54
1162792	71	0	0	0	1	0	1	2.7	1.07	4.1	5.16	1.38	3.43	10.75	27	1	92	169	120	12.9
1195703	61	1	0	0	0	0	0	3.3	1.5	4.84	5	1.17	2.83	8.92	43.04	32.02	26.22	0.9	91.84	0.52
1458520	80	0	0	0	0	0	1	2.57	2.47	4.78	3.94	1.13	2.63	18.15	12.53	1.07	65	100	100	4.98
1364060	84	0	0	0	0	1	1	4.99	2.3	5.36	4.52	1.24	2.88	11.3	16.95	1.2	64.76	73	113.66	26.55
1684004	75	1	0	0	0	0	1	2.23	0.66	4.34	3.2	0.9	2.04	9.85	14.88	1.42	76.1	41.8	83.64	1.69
1138162	66	1	0	0	0	0	0	3.2	0.99	4.91	3.86	1.08	2.37	11.9	20.8	0.94	83	125	135.95	18.18
1089525	82	1	0	0	0	0	0	3.28	1.4	5.32	3.76	0.91	1.96	19.3	10.4	1.38	52.5	52	109.8	47.53
1929255	78	0	0	0	0	0	1	3.09	1.05	4.47	4.11	1.34	2.83	23.8	7.25	2.1	50.7	33.2	92.19	0.99
1120434	75	0	0	0	0	1	1	3.58	3.09	5.03	4.3	1.28	2.65	12.33	23.12	1.26	44.19	89.07	282.35	66.56
1167871	73	0	1	0	0	0	0	4.12	1.12	4.68	3.36	1.09	2.25	22.7	17	1.65	65	138	100	23.76
1576932	61	0	1	0	1	0	1	4.72	3.2	4.6	5.37	1.51	3	28.7	20.2	1.2	54.5	112	128.41	6.72
1866993	78	0	0	0	0	0	1	4.83	2.43	4.31	3.36	1.06	2.08	19.1	14.1	1.24	86	141	100	139.44
1170335	67	0	0	0	0	0	1	2.37	2.1	4.16	4.35	1.26	2.42	9.95	16.4	1.23	47.1	79.3	80.77	18.18
1574222	71	0	1	0	1	0	0	4.53	2.04	4.8	3.51	1.02	1.94	19.4	32.6	0.81	91	75	91.94	4.65
1915688	85	0	0	0	0	1	1	2.36	1.4	3.46	3.32	1.23	2.27	18.8	3.19	6.05	61.2	90.9	82.14	7.53
2003327	80	0	0	0	0	0	1	7.52	0.35	3.94	3	1.04	1.72	24.55	33.28	1.1	47.26	315.88	80.43	7.88
1612496	67	0	0	0	0	0	1	2.8	2.21	5.08	3.32	1.37	2.19	13.8	21.28	0.83	46.3	139.8	104.55	9.23
1657082	77	0	0	0	0	0	1	3.41	1.51	4.61	4.78	1.93	3.07	38.5	21.16	0.89	65.1	55.1	106.98	16.07
1754552	79	0	1	0	0	0	1	3.62	1.75	4.56	3.04	1.03	1.58	9	16.4	1.43	72	49	95.83	12.79
1374072	77	0	0	0	0	0	1	2.44	1.64	3.05	3.77	1.35	2.05	20.32	12.09	1.59	594.49	48.58	82.76	5.78
1649048	84	0	0	0	0	0	1	1.62	2.39	3.5	3.99	1.53	2.27	12.3	32.3	1.5	62	44	124.32	7.11
1268915	87	0	0	0	0	1	0	1.26	2.02	3.61	4.84	1.85	2.68	13.7	12.1	2.35	98.4	69.4	118.13	10.25
1201181	68	0	1	0	1	0	1	2.95	1.51	4.64	2.68	1.04	1.44	18.2	29.8	0.84	60	137	100	28.27
1634443	81	0	0	0	0	0	1	2.98	0.96	4.46	3.34	1.63	2.03	10.54	18.03	1.51	84.9	135.3	107.18	7.87
1208380	87	0	0	0	0	0	1	1.7	0.88	2.9	3.02	1.2	1.38	11.1	12.3	1.43	62	80	86.17	47.53
1848336	67	1	0	0	0	0	1	2.86	1.34	3.42	2.38	1.38	1.15	6.3	17.8	0.98	96	36	121.05	14.64
1824713	72	0	1	0	0	0	1	12.18	0.66	3.89	0.79	4.02	3.09	2.11	70	39.5	21.4	13.8	28	21.25
1476274	82	1	0	0	0	0	0	1.83	1.59	3.79	0.49	3.06	1.82	1.6	56.9	40.2	17.8	13.6	62	5.56
1118633	87	0	1	0	1	0	0	3.7	1.46	4.69	0.6	3.14	1.81	1.15	62	39.4	14.1	12.2	54	0.68
1879554	87	0	1	0	0	0	1	4.74	1.69	4.03	0.55	3.21	1.77	1.15	68.2	35.2	23	9	67	5.42
1940721	72	0	0	0	0	1	1	3.8	1.57	2.07	0.65	2.74	1.51	1.35	72.7	43.2	91.7	123	93	0.25
1591234	82	1	1	1	0	0	1	4.66	1.97	4.9	1.03	3.67	1.97	2.38	75.8	38.9	21	18.49	110	0.02
1626981	82	1	1	1	0	0	0	4.66	1.97	4.9	1.03	3.67	1.97	2.38	75.8	38.9	21	18.49	110	0.02
1619572	81	1	0	1	0	0	1	2.92	0.79	4.02	1.68	2.47	1.3	1.67	62.5	35.5	29.7	30.67	61.9	0.02
1149322	87	0	0	0	0	0	0	2.77	2.63	4.45	0.95	3.44	1.8	1.97	12.7	61.4	19.6	12.6	52	18.18
1954809	68	0	0	0	0	0	0	2.77	2.63	4.45	0.95	3.44	1.8	1.97	61.4	43.4	19.6	12.6	52	19.77
1181397	68	0	0	0	0	0	0	2.77	2.63	4.45	0.95	3.44	1.8	1.97	61.4	43.4	19.6	12.6	52	19.77
1868265	63	0	0	0	0	0	0	3.98	1.93	4.48	0.91	2.56	1.28	1.09	72.8	42	17	15	56	5.24
1886746	84	0	0	0	0	0	1	3.01	2.41	4.86	1.67	2.69	1.34	1.84	73.5	39.4	27.2	19.37	71.8	10.51
1813091	91	0	0	0	1	0	1	5.03	1.7	4.79	1.27	2.65	1.32	1.25	61.4	39.5	29.5	22.5	45	73.28
1581884	84	0	0	0	0	0	0	5.21	0.86	4.87	0.83	4.22	2.1	1.74	83.34	48.14	31.83	23.07	57.2	6.23
1321591	80	0	0	0	1	1	1	3.19	1.53	2.19	0.89	3.56	1.77	1.39	72.34	43.35	40.16	59.04	59.14	28.87
1481883	83	0	1	1	0	0	1	3.59	1.7	4.27	0.95	2.92	1.45	1.9	65.9	43.3	25.9	24.96	71.7	15.3
1069944	86	0	1	0	1	0	1	3.73	1.07	4.04	0.51	3.93	1.94	1.9	68.4	37	15.5	11.9	59	66.56
1884895	65	0	0	0	1	0	1	4.77	2.14	4.64	1.34	4.38	2.15	2.55	76.2	45.4	45.7	45.56	105.7	35.23
1769642	79	1	0	0	0	0	1	2.65	1.53	4.08	0.91	4.37	2.14	2.88	65.3	36.1	18.6	10.15	298.3	32.75
1941014	67	0	1	0	1	0	1	3.91	1.67	4.93	1.16	2.99	1.46	1.93	75.8	42.5	19.5	29.72	71	165.09
1719049	85	0	0	1	0	0	1	4.39	1.95	3.52	1.06	5.34	2.6	3.5	76	37.6	15.1	9.17	68.1	12.04
1937283	69	0	0	0	0	0	0	2.14	1.64	4.94	1.13	4.44	2.15	2.69	68.5	46.6	19.9	13.9	47	4.57
1617417	85	0	1	1	0	0	1	11.22	1.21	4.55	0.74	3.55	1.7	2.19	69.7	43.6	23	18.29	56.4	28.33
1947810	58	0	0	0	0	0	0	3.38	2	5.17	1.02	2.39	1.14	1.29	72.1	38.4	15.4	15.46	56.4	0.98
2089557	76	0	1	0	1	0	0	4.79	1.31	4.69	1.2	2.81	1.34	0.92	75.7	45.34	32.34	33.04	65.69	12.66
1905622	85	0	0	0	0	0	1	2.04	2.34	3.97	0.35	2.37	1.13	1.08	73.15	40.74	38.97	37.78	126.99	10.87
1416203	89	0	0	0	0	0	1	3.67	1.25	4.12	1	3.41	1.61	1.45	52.1	47.1	24	55.9	82.9	900.3
1897799	83	0	1	0	0	0	0	9.34	0.78	4.04	0.94	1.91	0.9	0.87	60.9	30.5	23.2	29.1	92	23.4
1787319	96	0	1	0	1	0	1	4.1	1.89	4.33	0.92	2.38	1.12	1.3	63.9	38.7	24.2	19.04	50.6	53.44
1599395	89	1	1	0	1	0	0	3.11	2.05	4.22	0.63	3.94	1.85	2.29	69	34.1	23.5	12.79	64.7	8.38
2176011	66	0	0	0	1	0	1	2.93	1.13	4.27	0.94	2.63	1.23	0.97	67.15	36.68	23.38	30.98	65.69	42.95
1390002	89	1	0	0	0	0	1	8.85	2.18	4.74	0.45	4.02	1.87	2.01	69.3	37.8	23.7	14.1	66	6.09
1876965	75	1	0	0	1	0	1	2.9	0.45	3.66	0.71	2.74	1.27	1.86	68.9	30.1	24	16.81	164.6	0.08
1768857	84	0	1	1	0	0	1	5.64	2.07	4.51	1.04	3.16	1.46	1.94	72.5	39	22.6	21.69	60.6	11.9
1989267	68	0	0	0	0	0	0	13.28	1.44	4.65	0.11	3.19	1.47	1.67	80.17	40.39	24.06	30.63	66.16	23.27
2130989	76	0	1	0	1	0	0	3.99	1.91	5.5	0.95	2.51	1.15	1.17	68.4	38.7	30.3	17.2	63	2.95
1873753	77	0	0	0	0	0	0	4.57	1.18	4.19	0.74	2.85	1.3	1.71	59.6	32.9	14.4	8.98	137	4.6
2035536	83	1	1	0	0	0	1	4.75	1.63	3.38	2.07	4.22	1.92	2.13	64.3	36.8	10.8	11.7	213	102.22
1761821	69	1	0	0	0	0	1	5.98	1.93	4.03	0.78	3.7	1.68	1.95	56.36	38.69	17.02	10.19	208.51	52.93
1504651	75	0	0	0	0	0	1	2.89	1.59	5.88	0.65	3.26	1.48	1.6	63.5	44.2	17.6	10.7	64	13.83
1950486	83	0	0	0	0	0	1	2.64	1.21	4.87	1.54	3.66	1.66	2.3	78.8	39.9	24.4	16.12	53.2	17.24
2131869	81	0	0	0	0	0	1	3.38	0.94	4.4	2.7	3.78	1.7	1.39	76.61	45.42	20.83	14.99	58.71	7.91
1762710	74	1	0	1	0	0	0	5.06	2.3	5.19	2.1	2.65	1.19	1.67	73.4	44.8	23	9.9	107	3.62
1065650	89	0	1	0	0	0	0	5.99	1.07	4.04	0.42	2.35	1.05	1.36	55.4	32.7	11.6	7.7	63	18.18
1599670	64	1	1	0	0	0	0	3.48	1.79	5.06	1.11	3.88	1.73	2.16	65.77	43.2	18.8	36.6	53.5	6.5
1572762	64	1	1	0	0	0	0	3.48	1.79	5.06	1.11	3.88	1.73	2.16	65.77	43.2	18.8	36.6	53.5	6.5
1760088	83	0	1	0	0	1	1	3.71	1.47	3.86	0.49	4.66	2.07	2.33	71.04	40.64	15.87	8.47	50.77	0.72
1568009	91	0	0	1	0	0	1	6.2	2.77	3.61	0.94	3.49	1.55	2.14	75.6	43.6	18.5	11.7	70.4	6.03
1630245	97	0	1	0	0	0	1	3.88	0.97	4.01	1.28	4.28	1.9	2.81	64.3	37.8	28.4	18.33	57.1	457.71
1557072	74	0	0	1	0	0	1	2.56	2.52	3.17	0.78	3.45	1.52	2.07	60.8	34.7	24.2	17.36	1684.1	12.24
1847884	82	0	0	0	1	0	0	4.04	1.53	4.54	0.6	3.36	1.48	1.93	69.6	42.8	25.8	15.6	77	0.91
1458257	70	0	0	1	0	0	0	12.06	2.46	4.34	0.91	3.19	1.4	1.81	69.5	41.4	14.9	13.93	64.1	64.04
1731743	76	0	0	0	0	0	1	3.33	1.44	4.36	0.45	3.74	1.64	1.69	58.9	33.5	69.9	72.8	101.1	12.11
1371711	83	0	1	0	0	0	0	2.79	1.8	4.05	0.58	3.5	1.53	1.75	61.1	41.9	17.1	11.5	67	14.65
1074630	83	0	0	0	0	0	0	5.61	2.2	4.45	1.16	3.6	1.57	2.17	67.8	40.9	29	38.26	85.9	18.15
2124531	67	0	1	0	1	1	1	2.94	2.35	4.32	1.01	3.06	1.33	1.27	61.94	40.24	28.85	25.83	76.44	5.41
1928443	70	0	1	0	0	0	0	3.77	1.14	5.01	0.9	3.32	1.44	2.27	67.3	36.5	15.8	10.9	83.9	5.55
1861962	74	0	1	0	0	0	1	2.86	2.01	4.65	0.73	2.4	1.04	1.36	69.5	43.1	17.3	17.8	40	6.39
1911683	84	0	0	0	0	0	1	2.56	1.05	5.01	0.73	4.78	2.07	3.38	59.7	36.4	16.5	9.06	89.1	2717.9
1381040	83	0	0	0	0	0	1	5	1.23	4.71	0.51	5.15	2.23	2.66	78.3	46.4	21.1	20.4	57	9.69
1560925	92	0	0	0	0	0	1	2.39	0.77	4.77	0.37	3.38	1.46	1.82	62.36	36.22	18.3	10.9	69.2	12.05
1695755	84	0	1	0	1	0	1	3.05	1.61	3.79	1.03	2.46	1.06	1.23	68.8	48.1	17.7	19.6	54	0.02
1277387	80	0	0	0	0	0	1	3.45	1.04	3.92	0.89	5.03	2.15	2.97	61.9	39.7	12.1	10.3	59	23.59
2139627	84	0	1	1	0	0	0	3.64	0.92	3.8	1.14	2.97	1.26	1.19	62.77	36.61	25.07	16	60.87	8.01
2066075	56	0	0	0	0	0	0	1.38	1.18	4.25	1.06	4.02	1.7	1.84	79.7	41.34	37.63	24.56	78.93	0.36
1238937	69	0	1	0	1	0	1	2.18	1.61	4.95	0.53	3.24	1.37	1.63	67.51	40.7	23.73	41.78	84.36	0.22
1830592	84	0	0	0	0	0	1	3.31	1.81	4.1	1.24	3.08	1.3	1.7	68.87	40.75	20.03	14.8	73.91	100
1728427	70	0	0	0	0	0	0	6.1	1.21	4.21	0.43	3.87	1.63	2.13	61.7	36	18.5	17.3	78	7.25
1586214	88	0	0	0	0	0	0	5.49	2.47	4.38	1.02	3.35	1.41	2.67	55.99	29.34	26.78	23.28	77.06	35.36
1953221	73	0	0	0	0	0	0	2.46	1.44	4.86	0.87	3.86	1.62	1.99	73.4	44.8	18	18	90	5.72
1082085	97	0	0	0	1	0	1	2.75	1.04	3.42	0.5	3.36	1.41	1.71	59.8	39.5	18.4	11.8	74	23.76
1579334	71	0	0	0	0	0	1	2.4	3.37	4.65	1.39	4.35	1.82	2.87	67.1	39.3	23.3	22.03	93.4	23.77
1809818	82	0	1	0	0	0	0	2.67	1.2	4.57	0.63	2.56	1.07	1.6	66.2	40.7	33.2	30.27	47.7	3.96
1393417	76	1	0	0	0	0	1	3.78	3.45	4.99	1.13	4.57	1.91	2.41	61.6	38.3	15.8	18.9	96	14.82
1756420	82	0	1	1	0	0	0	4.12	2.13	4.6	1.55	2.4	1	1.55	62.1	36.5	15.7	13.47	74.1	1
1986543	75	1	0	0	0	0	1	2.76	1.29	3.89	0.31	2.64	1.1	1.4	58.79	30.42	21.85	21.39	46.17	7.37
1866085	84	0	1	0	1	0	0	9.46	0.9	4.35	0.78	3.18	1.32	1.51	65.89	34.36	33.26	54	72.29	3.84
2055605	73	1	0	0	0	0	0	4.57	2.09	4.91	0.96	2.76	1.14	1.3	68.5	46.5	17.6	20.5	69	6.99
1356573	73	1	0	0	0	0	0	4.57	2.09	4.91	0.96	2.76	1.14	1.3	68.5	46.5	17.6	20.5	69	6.99
1755196	68	0	0	0	0	1	0	3.22	1.28	3.22	1.27	3.73	1.54	2.04	73	45.3	8.3	9.9	106	1.72
1341533	89	1	0	0	0	0	0	5.5	2.18	3.86	0.83	3.09	1.27	1.7	77.2	35	14.4	10	82	16.5
1711492	90	1	1	0	1	0	0	4.82	3.92	4.75	0.54	2.46	1.01	1.25	64.4	36.5	20	22.6	64	11.4
1097168	77	0	0	0	0	0	0	4.7	1.24	4.68	1.51	3.29	1.35	1.4	71.7	41.4	14	8.7	63.2	6.63
1476671	83	1	0	0	0	1	0	3.63	1.7	4.69	1.29	4.27	1.75	2.4	70.3	40.2	16.7	12.1	110	6.6
1635769	81	1	1	0	0	0	0	4.84	3.05	5.13	0.87	3.1	1.27	1.99	61.5	34.6	20.5	17.27	89.9	6.24
1822101	65	0	1	1	0	0	0	5.07	1.36	3.6	1.29	2.54	1.04	1.48	67.4	44.2	15.1	13.1	77.3	11.54
1387720	82	0	0	0	0	0	0	4.97	3.54	4.62	1.21	2.86	1.17	1.31	74.8	43.7	29.5	50.2	81	30.89
1365390	82	0	0	0	0	0	0	4.97	3.54	4.62	1.21	2.86	1.17	1.31	74.8	43.7	29.5	50.2	81	30.89
1112150	86	1	1	0	0	0	1	2.39	1.06	4.28	1.45	4.33	1.77	2.24	71.6	45	28.9	28.2	70	1.58
1842573	81	0	1	0	0	0	1	3.19	0.67	4.12	1.49	3.23	1.32	1.23	75.59	46.18	30.38	33.78	112.13	0.02
1982875	77	0	1	0	0	1	1	3.34	1.36	4.36	0.75	3.09	1.26	1.49	59.15	36.98	28.47	25.61	99.23	14.35
1117474	84	0	1	1	0	0	1	1.9	1.82	4.57	1.29	2.65	1.08	1.27	67.7	40.84	24	28	54	3.73
1411938	87	0	0	0	1	0	1	2.87	1.98	4.71	0.69	3.7	1.5	2.08	70.2	42.1	16	9.8	42	9.99
1828163	78	0	1	0	0	0	1	3.2	1.14	5.15	1.09	2.87	1.16	2.54	73.1	46.2	20	16.6	70	20.86
1825151	84	1	1	0	0	0	1	3.1	2.05	4.8	1.35	4.38	1.77	2.84	59.9	35.8	108.23	28.17	139.6	10.3
1958184	62	0	0	0	0	0	0	2.09	1.53	5.25	1.58	3.12	1.26	1.14	71.9	42.42	24.18	34.53	48.8	6.11
1641629	74	0	0	0	1	1	1	2.16	0.84	4.81	1.34	3.27	1.32	1.34	79.4	46.45	30.08	33.96	40.72	1.23
1378017	80	1	0	0	0	0	0	2.56	2.2	3.87	1.39	3.23	1.3	1.72	75.8	37.3	28.9	28.4	79.3	1.11
1884344	84	0	0	0	1	0	1	3.28	0.75	2.77	0.53	3.53	1.42	1.99	51.1	33.2	22.6	9.8	224	1557.2
1563478	78	0	0	0	0	0	1	5.12	1.09	4.15	0.53	2.69	1.08	1.83	51.5	28.3	23.3	35.09	67.8	3.22
1918988	80	0	0	0	0	0	1	6.77	1.45	3.39	1.43	4.46	1.79	2.27	68.3	38.4	19	6	147	100
1815406	83	1	1	0	0	0	0	4.11	1.11	4.78	0.88	3.5	1.4	2.28	55.6	33.5	15	16.84	76.5	10.96
1235346	84	0	0	0	0	0	1	1.53	1	3.84	0.77	4.13	1.65	2.66	64.5	41.7	17.2	8.9	54	7.76
1345988	78	0	1	1	0	0	1	3.19	1.31	3.68	0.71	3.43	1.37	2	63.5	34.8	18.3	15.4	69	15.92
1257548	90	0	1	0	1	0	0	5.37	1.85	4.03	1.07	3.23	1.29	1.35	77.4	42.4	21.6	19.2	85.3	6.95
1455529	84	0	0	0	0	0	0	3.67	1.36	4.48	0.49	3.13	1.25	1.64	70.8	36.9	20.4	20.1	49	35.19
1738178	94	1	0	1	0	0	1	8.87	0.77	4.48	0.84	4.34	1.73	2.25	60.5	36.2	16.7	9.6	145	1.34
1811804	76	0	1	0	0	0	1	4.34	1.13	4.12	0.85	3.39	1.35	1.74	68.26	44.99	12.21	9.87	49.27	136.2
1352555	88	0	0	0	1	0	0	5.64	2.14	4.51	1.25	3.32	1.32	2.18	64	38	16.2	13.2	75	1.8
1716183	82	0	1	0	1	0	1	2.41	2.32	4.6	1.16	3.65	1.45	2.48	67.4	40.3	27.7	23.07	77	7.29
1213048	89	0	1	0	0	0	1	2.91	2	5.07	0.79	3.23	1.28	1.64	11.74	68.6	28.9	20	89	79.87
1562991	87	1	0	0	0	0	1	2.58	1.29	4.88	0.64	2.98	1.18	1.83	62.3	34.1	16.2	19.55	67.7	10.24
1331015	91	0	0	0	0	0	1	3.71	1.87	3.79	0.49	3.82	1.51	1.87	79.15	40.85	8.6	11	56	146
1264981	70	1	0	1	0	0	0	6.1	1.68	3.84	0.79	3.82	1.51	2.64	61.8	38.4	17.9	13.42	65.4	10.51
1947068	87	0	1	1	0	0	1	4.15	1.57	3.65	0.79	3.62	1.43	1.9	82.6	30.3	63	8	332	574.54
1450060	75	0	0	0	0	0	1	2.82	1.08	4.29	1.69	3.75	1.48	1.92	65.1	39.7	26.9	37.4	79	121.3
1685450	51	0	1	0	0	0	0	2.18	1.77	5.38	1.47	3.35	1.32	1.92	71.8	44.6	20.4	17	54	9.71
1823003	74	0	1	0	0	1	1	14.55	2.05	5.05	2.04	2.72	1.07	1.12	68.24	31.7	35.39	52.89	63.02	0.94
1607043	76	0	0	0	0	0	0	3.21	2.47	4.38	0.89	4.38	1.72	2.99	71	38.8	18.8	17.72	73.7	9.16
1670708	78	0	0	0	1	0	0	2.3	1.25	4.42	0.89	2.04	0.8	1.05	66.5	38.4	17	19.5	80	7.16
1581117	74	0	0	0	0	0	0	3.39	1.53	4.37	0.9	3.23	1.26	2.02	61.85	40.4	26.8	26.44	57.8	9.22
1577755	82	0	1	0	0	0	0	5.15	1.22	2.89	0.67	3.36	1.31	2.23	63.1	35	18.2	11.51	60.6	12.51
1964857	80	0	1	0	0	0	1	2.99	1.6	4.07	1.23	2.72	1.06	1.63	59.2	37.6	19.1	21.1	61	87.22
1335796	87	1	1	0	0	0	1	3.49	1.96	4.63	0.79	2.31	0.9	1.17	63.5	35.4	14.1	15.2	62	8.02
1741661	65	0	1	0	0	0	1	2.16	0.51	4.5	2.6	6.66	2.59	3	65.71	38.99	120.32	83.28	72.82	0.01
1594330	86	0	1	1	0	0	0	3.31	1.23	4.56	1.63	2.78	1.08	2.01	71	42.1	13.3	15.88	84.7	6.14
1738112	85	0	0	0	0	0	0	5.36	1.02	3.4	2.07	2.68	1.04	1.59	69.71	36.11	24.38	14.82	49.8	7.99
2113733	82	0	1	0	0	0	1	3.74	0.74	4.49	3.22	2.81	1.09	1.05	69.7	42.3	28.01	25.83	66.26	8.99
1246022	81	1	0	0	0	0	1	3.05	1	4.2	0.87	3.33	1.29	1.68	62.25	36.1	30.1	34.6	91	100
1745376	81	0	0	1	0	0	1	2.81	11.45	4.46	0.73	2.91	1.12	1.91	57.99	37.28	114.34	206.47	248.37	81.33
1119373	89	0	1	0	0	0	1	7.21	1.78	4.73	0.88	6.3	2.42	3.42	67.18	36.33	15	8	81	52.87
1905653	82	0	1	0	0	0	0	3.26	2.2	5.03	1.24	2.76	1.06	2.06	59.4	37.5	16.7	10.01	69	12.67
1166958	87	0	0	0	0	0	1	2.67	1.59	4.09	0.81	3.62	1.39	1.9	57.8	32.36	10.1	10	66	10.71
2119395	79	0	1	0	0	0	1	3.59	1.16	3.86	1.16	3.49	1.34	1.62	60.65	35.76	37.03	46.67	94.74	9.55
1613037	87	0	0	0	0	0	0	2.38	0.46	4.71	0.8	2.97	1.14	1.97	59.9	37.4	20.1	8.9	76	4.78
1667219	85	1	0	0	0	0	0	1.77	0.75	2.79	0.79	2.32	0.89	1.5	80.2	38	15.4	12.19	81.4	28.2
1897746	82	0	1	0	1	0	0	2.11	1.2	3.9	0.7	2.79	1.07	1.67	65.5	39.5	15.2	19.3	42	6.37
1198147	86	0	1	0	0	0	0	4.23	1.32	5.03	0.49	4.41	1.69	2.37	67.1	35.2	14.6	10.2	66	10.59
1892097	79	0	1	1	0	0	0	3.47	1.1	5.01	1.62	2.77	1.06	1.91	76.1	41.4	16.7	14.83	136.1	16.36
1760025	69	1	0	0	0	0	0	2.94	2.31	4.73	1.57	3.11	1.19	2.1	60.6	30.7	70	92	72	3.61
1924376	62	0	0	1	0	0	0	3.78	1.81	4.65	1.39	2.59	0.99	1.3	66.2	41.5	17.8	19.4	62	8.93
1687914	89	1	0	0	0	0	0	3.62	1.7	5.08	1.16	4.5	1.72	2.42	64.4	35.3	22.6	11.8	51	25.87
1347502	89	1	0	0	0	0	0	3.62	1.7	5.08	1.16	4.5	1.72	2.42	64.4	35.3	22.6	11.8	51	25.87
1567961	81	1	0	0	0	0	1	3.15	1.97	4.38	0.66	4.66	1.78	2.79	63.2	37.5	16.4	9.3	44	10.38
1776331	92	0	1	0	0	0	1	5.44	1.07	4.41	0.6	3.88	1.48	2.43	60.2	31.5	13.9	10.46	87	60.95
1067102	80	0	0	0	0	0	0	3.22	1.52	4.64	1.04	3.36	1.28	1.67	73.8	46.4	15.3	51.6	80	12.9
1977576	70	0	0	0	0	0	0	5.62	2.78	4.96	1.47	2.94	1.12	1.86	67.2	42.9	14.9	14.6	71	8.46
1701977	74	0	1	0	0	0	0	1.91	0.88	3.95	0.6	3.02	1.15	1.51	63.3	38.1	29.7	26.1	95	2.32
2055213	71	1	0	0	0	0	0	10.85	0.95	4.81	0.82	3.02	1.15	1.93	69.6	41.2	23.9	29.8	66	17.04
1416341	93	0	0	0	0	0	0	3.61	2.65	4.66	1.17	4.15	1.58	2.73	65	36.5	27	17.45	74.4	5.27
2366482	76	0	0	0	0	0	0	3.03	2.1	4.48	0.68	1.97	0.75	1.15	70.16	44.09	30.2	27	52.57	23.9
1639562	100	0	1	0	0	0	0	2.5	1.02	4.23	0.82	4	1.52	2.42	61.4	38.6	17.7	9.7	33	4.24
1273844	79	0	0	0	0	0	0	2.81	1.89	5.16	0.69	4.5	1.71	3.15	79.9	42.1	24.8	18.97	65.4	4.33
1891255	63	0	0	0	0	0	0	1.28	0.94	4.36	0.48	4.04	1.53	2.31	68	40.1	15	9	61	6.41
1428311	79	0	0	0	0	0	0	2.86	1.09	4.78	0.83	5.21	1.97	3.57	63.3	37.1	22.8	24.8	106.8	5.92
1396566	84	0	0	0	0	0	0	3.41	1.17	4.28	0.55	3.15	1.19	1.59	63.7	38.9	23.7	20.3	39	8.21
1546808	85	1	0	0	0	0	0	3.78	2.44	4.45	0.53	3.92	1.48	2.33	66	39	15.6	11.8	97	11.13
1180607	83	1	0	0	0	0	0	3.74	1.23	4.17	0.59	4.62	1.74	2.71	60	40.75	10.9	22.1	68	6.5
2081398	79	0	0	0	0	0	0	3.79	1.85	4.75	0.72	3.4	1.28	1.79	80.85	45.41	30.03	21	69.3	7.11
1937132	64	1	0	0	0	1	0	3.26	2.4	4.85	0.69	4.2	1.58	3.03	66.3	32.6	21	13.87	153.2	1.99
2126484	87	0	0	0	0	1	1	3.97	1.68	4.15	1.05	6.17	2.32	3.37	72.56	39.07	24.59	16.72	74.98	1.69
1930813	84	0	0	0	0	0	0	15.22	1.41	4.74	0.6	2.56	0.96	0.77	67.89	28.6	20.43	16.18	50.96	418.5
1339116	84	0	0	0	0	0	0	15.22	1.41	4.74	0.6	2.56	0.96	0.77	67.89	28.6	20.43	16.18	50.96	418.5
2121991	92	1	1	0	0	0	1	6.2	0.65	4.22	1.05	3.18	1.19	1.51	65.23	37.16	25.37	18.43	49.6	19.94
1876112	79	1	0	0	0	0	1	2.71	1.78	5	1.44	3.55	1.32	2.19	72	38.9	19	17.34	59	41.33
1463498	59	0	0	0	0	0	0	4.35	2.94	4.47	0.86	3.64	1.35	2.5	68.5	41	16.6	26	44	18.18
1868654	86	0	0	0	0	0	1	4.94	1.65	5.04	2.52	4.37	1.62	2.72	70.3	39.7	17.2	15.44	109.4	19.07
1758139	72	1	0	1	0	0	1	9.29	2.36	5.46	1	4.66	1.72	3.07	80.6	44.7	23	15.05	84.5	35.25
1703140	90	1	0	0	0	0	0	4.82	0.73	4.64	0.76	2.31	0.85	1.2	57.7	29.7	17.1	24.8	72	5.61
1145849	87	0	1	0	1	0	1	3.73	1.47	3.82	0.6	4.16	1.53	2.16	67.9	40.1	23.5	15.6	33	91.53
1722926	73	0	1	1	0	0	0	4.72	2.63	5.29	2.12	3.14	1.15	1.93	79.9	46.6	12.6	13.71	135.9	0.99
1983114	73	0	1	0	0	0	1	3.36	1.5	4.92	1	3.61	1.32	1.84	66.74	38.1	20.71	28.15	62.89	4.12
1450978	89	0	1	1	0	0	1	5.91	2.29	4.12	1.59	2.93	1.07	1.82	69.4	40.2	17	15	72	1.5
1563230	91	1	0	0	0	0	1	2.59	0.96	4.63	0.94	3.04	1.11	2.18	55.9	31.4	20.3	13.83	107.1	114.8
1615587	70	0	0	0	0	0	0	2.86	0.88	4.71	0.7	3.88	1.41	2.36	69.5	42.5	14	10	73	5.12
1222166	80	0	1	0	0	0	0	3.37	1.64	4.58	0.57	3	1.09	1.82	64.9	40.9	17	14.3	55	10.52
1668225	80	1	0	0	0	0	1	5.14	0.79	4.72	0.84	2.78	1.01	1.07	72.16	36.37	29.93	15.55	51.05	229
1445299	60	1	0	0	0	0	1	4.65	1.66	4.69	1.02	4.16	1.51	2.54	67.8	38.1	15.8	11.4	103.6	0.97
1398754	42	1	0	0	0	0	0	4.57	2.72	4.49	0.93	3.09	1.12	1.87	73.84	40	14.7	18.3	58	1.42
1765017	71	0	0	0	0	1	1	12.92	0.96	4.43	2.81	3.34	1.21	2.87	67.3	39.9	23.2	24.22	77.6	0.75
1396554	85	0	0	0	0	0	1	3.85	1.47	4.72	0.85	4.56	1.65	2.41	67.2	37.8	13.6	11.9	66	5.67
1387967	74	0	0	0	0	0	1	10.12	2.36	4.33	1.14	3.57	1.29	2.36	65.2	38.5	18	20.5	87.5	84.09
1116367	81	1	1	0	0	0	0	4.2	1.78	4.89	0.64	3.82	1.38	2.12	61.5	34.94	13	12	65	40.45
1282250	83	0	0	0	0	0	0	7.65	1.14	4.91	0.78	3.6	1.3	1.57	64.64	25.01	15	12	54	38.61
1627452	78	0	1	0	0	0	1	3.46	1.41	4.48	1.05	2.61	0.94	1.46	67.4	41.3	19.5	24.21	79.8	27.39
2058067	76	0	1	0	1	0	1	3.4	1.57	4.15	1.04	2.67	0.96	1.24	65.27	36.26	29.9	64.34	81.63	40.03
1649999	77	1	1	1	0	0	1	3.25	1.24	3.86	1.09	3.4	1.22	2.36	77.7	34.4	16.2	11.08	93.4	8.41
1304878	90	0	0	0	0	0	0	2.87	1.05	4.33	1.25	4.24	1.52	2.88	58.68	35.05	17.1	14.24	55.07	17.69
1430514	64	0	0	0	0	1	0	3.17	2.17	5.43	0.92	4.13	1.48	3.33	64.7	34.4	17	29.09	71.9	24.41
1875927	72	0	0	0	0	0	1	3.95	2.18	4.52	1.73	4.69	1.68	3.06	69.1	41.9	15.8	12.76	69.9	11.37
2072272	75	1	0	1	0	0	0	4.07	2.24	4.88	0.62	3.63	1.3	2.31	72.49	44.9	14.6	14.8	85	15.79
1921612	64	0	0	0	0	1	1	2.2	1.73	3.89	1.23	3.66	1.31	1.79	71.59	39.88	38.66	37.68	81.15	0.02
1067352	84	1	0	0	0	0	1	2.91	1.23	3.99	0.61	2.77	0.99	1.64	71	38.3	27.5	25.05	58	28.27
1175606	83	0	0	0	0	0	0	4.53	1.32	4.14	0.87	3.92	1.4	2.08	61.98	32.02	17.5	13.6	84	15.6
1613329	57	0	0	0	0	0	1	3.87	1.53	4.7	0.87	3.36	1.2	2.24	68.1	42.1	23.7	25.5	66.5	68.04
1775129	71	0	0	0	0	1	0	3.97	0.92	5.08	1.18	3.42	1.22	1.66	74.15	44.74	31.51	24	91.86	5.21
1765454	79	1	1	1	0	0	0	7.48	1.78	5.06	2.82	3.34	1.19	1.9	76.1	44.5	18.7	21.46	69.3	6.65
2001310	61	0	0	0	0	0	0	3.91	1.77	5.13	1.41	3.37	1.2	2.37	60.3	39.9	14.3	12.48	76.7	8.47
1962522	80	0	1	0	0	0	0	3.05	1.33	4.17	0.72	3.43	1.22	2.06	56.5	35.1	13.3	6.8	47	27.28
1429695	83	0	0	0	0	0	0	3.45	1.4	5.21	0.73	4.53	1.61	3.04	59.5	39.3	18	11.4	70.2	9.03
1653763	86	1	0	0	0	0	0	4.15	0.35	4.89	0.86	3.35	1.19	2.09	69.1	39.5	17.6	12.13	103	8.78
1986490	88	0	0	0	0	0	1	3.14	1.24	3.57	0.89	3.66	1.3	1.96	73.99	41.1	30.19	24.46	67.51	14.27
1127840	89	0	0	1	0	0	0	7.09	0.49	4.26	1.18	3.33	1.18	2.06	68.42	38.03	20	13	51	4
1316612	84	0	0	0	0	0	0	5.8	2.07	2.84	1.44	3.33	1.18	2.06	61.9	34	9.9	8.7	80.9	10.05
1640391	72	1	1	0	1	0	0	3.46	1.76	5.1	1.18	3.36	1.19	2.07	63.07	38.05	23.3	20.29	73.6	9.36
1182658	92	0	1	0	0	0	1	3.35	1.31	4.36	0.91	3.39	1.2	2.12	56.3	37	15.4	12.3	70	0.17
1403822	96	0	0	0	0	0	0	2.28	10.58	4.31	1.05	3.51	1.24	1.97	53.92	28.5	26.25	15.73	46.96	9.19
1330875	80	0	0	0	0	0	0	9.86	1.68	4.38	0.65	3.97	1.4	2.16	57.5	32.8	19.5	13.7	61	25.06
1913261	67	1	1	1	0	0	1	3.86	1.72	5.02	2.1	2.61	0.92	1.16	72.5	41.9	17	19	64	12.3
1370725	76	1	1	0	1	0	0	5.19	1.1	4.8	1.58	2.44	0.86	0.86	83.19	45.13	24.36	23.34	90.38	30.18
1920275	75	1	1	1	0	0	0	3.5	1.98	5.35	0.77	3.72	1.31	2.24	73	51.5	18.1	19.7	54	8.97
1808198	70	0	0	0	0	0	0	5.34	1.44	4.88	1.51	5.85	2.06	3.73	64.3	41.5	18.6	18.3	44	13.58
1291929	89	0	0	0	0	0	1	3.32	2.01	4.47	0.8	4.12	1.45	2.41	68.1	42.3	20.1	18.6	86	1.32
1841569	68	0	0	0	0	0	0	3.33	2.53	4.8	1.49	4.35	1.53	2.82	73.2	42.2	15.9	24.4	55	11.55
2036418	86	0	1	0	0	0	1	7.37	0.56	4.47	1.11	5.89	2.07	3.32	69.51	40.57	50.3	72.29	100.51	18.45
2075111	88	0	0	0	0	0	1	3.46	0.94	2.93	0.84	3.5	1.23	1.89	70.64	34.71	19.81	9.6	81.2	87.73
1351065	76	0	0	0	0	0	0	8.6	1.22	4.69	0.86	3.73	1.31	2.12	60.5	34.3	19.9	14.9	61	18.76
1525913	76	1	1	1	0	0	0	4.26	1.17	5.72	1.69	2.28	0.8	0.96	72.7	43.4	14	13	59	0.08
1411151	78	1	0	0	0	0	0	7.07	1.68	4.71	0.89	3.72	1.3	2.2	74.6	40.2	19.2	21.2	88	12.24
2090613	74	0	0	0	0	0	1	2.4	0.69	3.63	1.09	2.92	1.02	1.4	65.82	38.96	25.59	18	77.54	0.02
1589674	79	1	0	0	0	0	0	4.07	1.94	4.31	0.81	3.98	1.39	2.37	78.5	43.1	31.7	21.9	63	2.53
1805588	89	1	0	0	0	1	1	2.19	1.34	3.43	0.6	3.9	1.36	2.58	57.3	32	26.4	15.3	110.1	239
1873178	55	0	0	0	0	0	0	3.18	1.55	4.25	0.62	2.41	0.84	1.46	77.6	46.3	147	285	116	15.89
1999485	84	0	0	0	0	0	1	3.46	2.29	4.73	0.94	3.53	1.23	1.87	69.07	38.79	31.83	43.39	66.13	16.1
1687895	97	0	1	0	0	0	1	2.23	0.7	4.15	0.88	2.67	0.93	1.6	65.7	39.1	19.8	15.83	61.6	309.7
1181283	79	0	1	1	0	0	0	4.02	2.4	4.65	1.22	4.28	1.49	3.15	68.2	36.2	13.3	12.01	80.8	3.72
1614306	71	1	0	0	0	0	0	2.57	2.18	4.57	2.14	3.85	1.34	1.8	62.66	39.17	22.8	17.4	85	10.01
1387538	69	0	0	0	0	0	0	3.52	1.73	4.8	0.6	3.88	1.35	2.52	66.6	41.4	13.8	8.1	106.2	0.93
1679342	55	0	0	0	0	0	0	3.25	3.52	4.59	1.01	4.34	1.51	3.07	72.1	47.3	24.5	45.6	73	4.82
2001212	83	1	1	1	0	0	1	9.04	1.04	3.64	0.83	2.07	0.72	0.97	80.1	44.4	41.3	135.6	72	9.17
1728828	83	1	1	1	0	0	0	9.04	1.04	3.64	0.83	2.07	0.72	0.97	80.1	44.4	41.3	135.6	72	9.17
1327505	61	0	1	0	0	0	0	7.22	1.47	5.31	0.89	2.53	0.88	1.25	79.42	46.53	72.08	6	115.38	3.19
1455675	87	0	0	0	0	0	0	2.92	1.29	4.05	0.97	3.48	1.21	2.09	57.5	33.2	10.4	9.06	80.4	26.74
1380308	61	1	0	0	0	0	0	5.17	3.07	3.99	0.83	3.54	1.23	1.78	6.18	70.5	62.4	87.3	152	3.19
1343415	69	0	0	0	0	0	0	3.52	1.84	4.36	1.12	3.34	1.16	1.81	60.6	36.9	15.4	14.6	81	4.92
1941510	82	0	0	1	0	0	1	1.31	1.31	4.88	1.05	2.88	1	2.1	73.6	34.9	21.1	16.38	47.7	33.73
1508404	94	0	0	0	1	0	1	5.11	2.48	3.27	1.16	3.85	1.33	2.12	67.1	36.3	42.1	22.8	495	252.43
1675619	70	0	0	0	0	0	0	4.75	1.34	5.49	0.55	3.85	1.33	2.07	71.6	43.5	16.8	9.01	96.9	0.87
1880673	85	0	1	0	0	0	1	3.87	1.13	5.13	1.68	4.69	1.62	3.02	80.9	48.8	39.3	7.49	68	9.26
1930394	84	0	1	1	0	0	0	8.37	2.12	3.57	1.17	2.78	0.96	2	71.6	33.4	15.1	8.14	58.6	16.28
1387283	87	0	0	0	0	0	0	2.28	2.18	4.18	0.72	4.29	1.48	1.15	57.08	36	35.39	7.7	62	5.16
1438958	87	0	0	1	0	0	0	6.86	1.32	3.64	0.62	2.99	1.03	1.76	61	29.9	17.9	19.9	96	9.42
1308742	80	1	0	0	0	0	0	5.24	2.98	3.81	0.84	3.31	1.14	1.76	60.2	33.1	11.4	8.3	77	15.07
2019732	83	0	0	0	0	0	1	2.13	1.2	4.61	1.03	4.3	1.48	2.35	74.98	46.29	22.67	17.14	70.99	27.82
1683555	76	1	0	0	0	0	0	3.66	1.32	5.1	1.03	3.69	1.27	2.13	68.9	41.3	22.4	22.4	60	4.63
1390172	82	1	1	0	0	0	0	4.32	1.42	4.85	0.7	3.06	1.05	1.65	72.4	39	14.5	19.2	167	10.19
2150403	83	1	0	0	0	0	1	3.99	1.21	4.93	0.93	3.44	1.18	1.84	67.39	35.4	25.71	29.19	71.76	9.78
1923202	98	0	1	1	0	0	1	3.35	0.75	4.38	1.17	3.21	1.1	1.9	65.2	33.2	15	12	54	22.77
1374495	82	0	0	0	0	0	0	4.1	1.08	4.74	1.62	3.94	1.35	1.69	65.72	35.85	17.34	15.16	50.71	13.2
2036108	72	0	1	1	0	0	0	2.06	3.47	4.51	1.67	3.01	1.03	1.22	73.34	41.94	22.73	15.2	54.15	12.79
1761854	75	0	0	0	0	0	0	2.63	1.11	4.43	0.63	3.92	1.34	2.27	67.8	39.6	24.6	18.6	62.6	14.05
1599719	84	1	0	1	0	0	1	3.95	2.38	4.36	1.23	4.01	1.37	2.35	58.8	36.9	13.3	11.9	60	10.96
1785908	81	0	1	0	0	0	0	3.46	1.02	4.22	1.44	2.96	1.01	1.87	64.1	37.4	23.1	24.38	61.1	13.19
1930955	72	0	0	0	0	0	1	4.04	2.09	4.52	1.22	3.11	1.06	1.76	66.3	40.9	24.2	28.6	93	406.3
1391373	85	0	0	0	0	0	1	4.54	2.16	3.79	1.06	3.44	1.17	1.86	61.8	34.9	11.1	15.1	189	226
2123494	82	0	0	0	1	0	0	2.98	1.51	3.82	0.8	3.27	1.11	1.8	75.41	38.79	32.77	21.33	58.38	13.19
1604438	85	1	1	0	1	0	0	5.38	1.45	4.82	1.32	3.39	1.15	2.43	56.6	29.3	21	32.76	59.9	15.53
1837744	70	1	0	0	0	0	1	3.5	1.46	5.32	1.22	5.97	2.02	3.95	62.3	34.9	18	13.49	67.3	9.37
1295212	87	1	1	0	0	0	0	6.3	1.15	3.74	0.72	3.43	1.16	1.92	56.4	33.1	21.5	12.3	67	7.08
1197050	75	0	0	0	0	0	0	4.84	1.37	3.93	1.02	3.46	1.17	1.76	59.21	29.79	14.6	14.9	80	9.53
2139141	73	0	0	0	0	0	0	3.22	1.28	5.04	0.72	3.41	1.15	1.93	62.85	23.57	28.83	27.27	73.32	10.53
1459915	83	1	0	0	0	0	1	3.22	2.47	4.8	0.91	3.59	1.21	2.31	71.3	40.8	23.2	17.7	201.3	59.13
1686005	86	0	1	0	0	0	0	6.34	0.86	5.12	1.27	3.12	1.05	1.72	61.9	39.6	18.1	12.22	131.5	2.77
1583231	79	0	1	0	1	0	0	3.16	1.8	4.17	0.81	2.56	0.86	1.28	60.5	36.1	22.8	27.4	51	7.59
1133789	83	0	1	1	0	0	0	3.22	1.61	4.67	1.57	2.68	0.9	1.24	66.36	31.69	15	12	74	27.16
1609349	80	0	0	0	0	0	1	3.28	1.48	4.16	1	4.35	1.46	2.14	70.56	45.48	20.75	9	139.73	8.14
2083468	62	0	1	0	1	0	0	8.7	1.66	4.49	0.84	4.77	1.6	3.28	67	37.16	27.33	34.92	84.66	14.13
1414129	78	1	0	0	0	0	1	3.56	0.95	4.45	1.07	3.73	1.25	1.94	58.22	33.44	14	10.1	64.6	737.5
1845689	75	1	0	0	0	0	1	2.9	1.03	3.84	0.75	3.82	1.28	2.18	72.2	41.4	18	12	39	133.06
1729622	71	0	1	0	0	0	0	3.93	2.11	5.58	2.08	3.82	1.28	2.51	66.6	39.7	22	21.67	110.2	16.95
1355843	64	0	1	0	0	0	0	5.64	1.57	4.8	1.14	3.44	1.15	1.81	59.29	31.85	27.18	14.76	73.15	8.28
1858107	64	1	1	1	0	0	1	8.4	3.79	3.7	2.05	3.95	1.32	2.6	71.9	37.6	14.9	14.76	120.9	0.02
1928350	83	0	0	1	0	1	1	2.98	1.02	3.69	0.95	4.4	1.47	2.83	65.6	40.6	15.7	8.77	237	8.57
1632274	85	0	1	0	1	0	1	4.65	0.58	3.72	1.47	5.18	1.73	4.13	67.1	35.2	18.4	16.5	64.2	6.73
1476023	82	1	1	0	0	0	1	4.57	1.72	4.69	0.82	3.39	1.13	2.06	59.7	38.9	11.2	11	77	16.04
1394947	72	0	0	0	0	0	0	5.33	1.82	4.37	1.11	4.45	1.48	2.52	64.8	40.1	17.7	17.5	56	7.36
1568907	70	0	0	0	0	0	0	4.29	1.51	4.81	1.65	2.83	0.94	2	64.3	39.2	24.4	38.48	156.6	30.72
1111635	85	0	0	0	0	1	0	4.77	1.94	3.9	1.09	3.77	1.25	2.09	67.5	45.5	27.1	40.5	94	10.82
1848833	71	0	1	1	0	0	1	3.29	0.97	4.12	1.09	3.56	1.18	1.88	72.56	43.66	23.86	26.13	75.86	0.02
2008485	80	1	0	0	0	0	1	2.92	1.18	5.12	1.82	4.47	1.48	2.16	77.08	42.28	35	23.65	135.78	61.59
1702034	76	0	0	0	0	0	0	3.09	1.92	4.23	1.28	4.14	1.37	2.57	74	39.3	15.9	8.7	80	4.65
1180563	76	0	1	0	1	0	1	3.91	2.96	4.27	1.04	3.63	1.2	2.4	73.4	42.3	26.2	20.38	40.8	0.14
1474626	66	0	0	0	0	0	1	3.56	1.17	4.47	2.39	4.84	1.6	3.28	68.7	46.5	20.9	22.55	64.9	0.02
1919752	81	0	0	0	0	0	1	3.26	1.48	5.72	1.56	3.36	1.11	2.43	68.2	35.2	11.2	9.68	52.4	7.9
1893851	89	0	0	0	0	0	0	4.04	1.23	3.72	1.49	4.06	1.34	2.81	69.6	35.6	18.3	10.69	84.8	16.08
1650640	66	0	0	0	0	0	0	6.76	1.69	4.83	1.03	3.03	1	1.8	57	36.2	15.9	12.6	59	10.32
1980783	66	0	0	0	0	0	0	4.26	1.75	4.77	0.72	2.97	0.98	2.15	73.4	43.7	19.5	9.4	46	5.68
1977994	77	0	0	0	0	0	1	3.33	1.51	4.69	2.14	4.28	1.41	3.58	68.15	44.08	48	77.26	74.61	16.12
1798686	84	0	0	0	0	0	1	3.53	2.21	4.65	1.22	3.37	1.11	2.11	71.6	40.4	33.9	23.24	167.5	94.33
1996330	70	0	0	1	0	0	0	3.67	2.53	4.15	0.55	3.19	1.05	1.89	58.22	34.28	73.69	72.09	60.15	0.96
1650424	71	0	0	0	0	0	0	2.5	1.7	4.72	0.8	4.56	1.5	3.1	67.6	43.2	17.3	18.7	62	0.78
1088749	86	0	0	0	0	0	1	3.95	2.82	4.55	0.71	3.77	1.24	2.14	63.6	35.1	30.2	19	47.6	12.23
1407988	74	1	0	0	0	0	0	4.87	1.79	4.64	0.83	3.47	1.14	1.91	62.9	37.1	12.8	7.7	61	6.06
1608160	78	0	0	1	0	0	1	2.67	3.15	4.67	1.48	4.08	1.34	2.55	72.84	36.81	34.95	9.7	186.94	71.02
1718870	70	0	0	0	0	0	0	3.21	1.99	5.33	1.96	4.08	1.34	2.85	62.78	37.56	21.06	24.05	68.47	7.65
1882050	83	0	1	0	0	0	0	6.25	1.78	3.84	0.74	4.6	1.51	3.11	71.4	37.9	31.7	8.85	74.2	43.14
1108673	96	0	0	0	0	0	0	2.91	2.12	4.05	0.81	2.56	0.84	1.21	64.7	36.6	17.5	13.5	61	22.09
1711156	84	0	1	0	1	0	0	2.57	0.77	4.11	1.34	2.44	0.8	1.61	69.47	39.5	19	14.8	47	11.48
2025521	96	0	1	0	0	0	1	4.71	1.83	3.39	1.1	2.99	0.98	1.51	62.14	35.5	26.03	27.22	70.63	72.33
1724239	65	0	0	0	0	0	1	2.86	3.36	3.92	1.35	4.67	1.53	3.04	54.67	33.49	30.69	34.33	50.38	0.48
1475235	89	0	0	0	0	0	1	3.52	1.16	3.83	1.05	3.36	1.1	2.32	59.5	37.2	19.6	17.7	69	10.83
1222701	100	0	1	0	1	0	1	3.55	1.6	3.7	1	2.69	0.88	1.34	51.4	29.7	22.4	19.1	417	100
1318574	77	1	0	0	0	0	0	3	2.26	4.97	0.7	4.8	1.57	2.9	71.6	39.6	18.7	14.4	69	9.13
2072107	74	1	1	0	0	0	1	4.39	1.8	4.64	2.17	4.63	1.51	2.28	71.08	40.8	28.77	20.34	273.05	16.14
1716581	81	0	0	1	0	0	0	3.8	0.94	4.97	0.93	3.59	1.17	2.27	64.5	43.7	30.7	32.15	75.8	7.24
1760170	85	0	0	0	0	0	0	3.66	2.04	4.75	0.66	3.87	1.26	2.25	67.2	42.1	21.7	12.88	45.5	41.16
1243046	77	0	0	0	0	0	1	2.63	1.84	4.41	1.06	3.87	1.26	2.3	67.5	43.8	18.4	21.7	77	47.58
1758031	73	1	0	0	0	0	0	5.13	3.68	4.36	1.23	4.24	1.38	2.8	69.05	32.33	47.58	83.07	83.38	19.1
1345814	82	0	1	0	0	0	0	4.95	1.49	4.94	0.82	4.64	1.51	2.95	62.3	39	23.2	18.8	68	5.78
1866858	67	1	0	0	0	0	0	4.93	1.48	4.78	1.26	4.61	1.5	3.2	68.9	40.2	17.4	15.11	82.4	14.49
1641716	58	1	0	0	0	0	0	3.2	1.44	4.61	1.16	3.29	1.07	2.1	73.9	45.9	13.4	11.78	78.5	0.59
1943974	70	1	0	0	0	0	1	5.75	2.33	4.65	1.31	4.99	1.62	3.38	66.9	39.7	34	61	107	200.72
1362854	75	0	0	0	0	0	1	3	2.28	4.42	1.28	5.36	1.74	3.34	60.2	40.1	19.6	16.7	74	4.67
1792314	67	0	1	0	0	0	0	3.95	2.26	5.29	0.98	4.5	1.46	3.02	64.9	38.9	25.7	26.54	114.3	7.72
2038065	67	0	0	0	0	0	0	4.69	1.2	4.64	1.73	3.73	1.21	1.73	69.26	40.13	18.73	9.79	78.88	1.96
1893075	66	0	0	1	0	0	0	2.81	0.83	5.15	1.38	5.18	1.68	3.76	78.7	45.6	19.5	21.64	94.4	9.67
1911612	80	1	0	0	0	1	0	4.93	1.08	3.46	1.19	3.27	1.06	1.92	60	26.1	17.1	8.02	43	0.25
1748300	90	0	0	0	0	0	0	4.97	1.94	4.49	1.81	4.72	1.53	2.84	73.8	46.1	36	35.8	116	1.08
1349135	74	0	0	0	0	0	1	4.68	1.74	4.15	0.87	4.29	1.39	2.33	63.1	35.8	20.6	27.6	119	9.61
1459203	74	1	0	0	0	0	1	8.98	1.77	5.26	0.67	4.2	1.36	2.87	67.9	40.5	19.1	14.9	82	24.6
1571632	75	0	1	1	0	0	0	4.76	2.5	4.48	1.37	4.17	1.35	2.49	73.5	46	15	14.7	86	2.78
1337336	69	0	0	0	0	0	0	5.31	1.06	4.35	0.85	3.74	1.21	2.29	62.4	37.5	19.7	13.9	53	1.82
2086000	70	0	0	0	0	0	0	4.05	1.53	4.87	1.42	3.34	1.08	1.61	65.66	41.96	31.91	25.93	44.59	3.96
2045599	82	1	0	0	0	0	0	4.71	1.57	4.06	1.29	3.65	1.18	1.88	68.58	38.5	21.3	13.24	61.36	12.53
1934083	74	1	0	0	0	0	1	3.63	2.01	5.24	1.11	4.92	1.59	3.69	75.1	43	14.9	11.92	55	8.97
1611819	85	1	0	0	0	0	0	2.02	1.11	3.88	0.7	3.53	1.14	2.34	70	43.8	22.4	24.6	73	5.76
1362256	74	0	0	0	0	0	0	6.68	1.42	4.43	1.04	3.53	1.14	2.14	61.4	38.6	12.9	11.7	87	23.3
1912659	71	0	0	0	0	0	0	2.89	1.28	4.34	0.61	4.12	1.33	2.69	77.6	44.4	23	12	67	7.09
1942757	71	0	0	0	0	0	0	2.99	1.53	5.1	2.74	3.78	1.22	2.73	77.6	41.1	18.8	15.1	70.1	6.02
1995532	86	0	0	0	0	0	1	5.26	2.64	4.61	2.43	5.18	1.67	2.41	82.81	45.08	37.81	33.35	92.19	12.89
1975037	84	0	0	0	0	0	1	1.61	1.05	3.59	0.83	3.29	1.06	1.91	58.8	31.8	11	10	69	91.49
1090749	94	0	0	0	0	0	0	4.36	1.94	4.02	0.49	3.57	1.15	2.01	58.5	32.5	17.3	18.7	69	22.45
1354873	72	0	0	0	0	0	0	3.02	2.46	4.49	1.18	4.16	1.34	2.57	68.9	39.4	25.7	10.3	60	53.65
1862248	68	0	0	0	0	0	1	4.8	2.38	4.39	0.91	5.22	1.68	3.33	76.3	41.9	21	17	101	19.63
1568636	82	0	1	1	0	0	1	2.33	2.81	5.11	1.19	2.02	0.65	1.2	76.9	36.7	71.7	87.51	82.4	12.66
1925251	72	0	0	0	0	0	0	5.41	0.93	3.87	0.7	3.39	1.09	2.16	77.7	49.8	25.2	20.1	69.1	13.99
1796307	75	1	0	0	1	1	1	3.5	1.08	4.06	0.7	2.24	0.72	1.33	62.78	36.01	18.8	16.46	116.92	12.48
2115514	60	1	0	0	0	0	1	3.46	0.97	4.57	1.22	4.17	1.34	2.28	75.29	45.05	26.36	31	85.19	0.02
1435956	78	1	1	0	0	0	0	4.99	3.09	3.65	1.51	3.33	1.07	1.94	68.9	38.5	17	12.1	88	14.51
1898376	90	0	0	0	0	0	0	10.39	1.42	4.37	0.88	3.02	0.97	1.9	70.2	34.8	15	9	51	14.85
1933795	68	0	1	0	0	0	0	6.01	1.58	4.76	1.44	3.12	1	2.37	71.8	35.8	54.5	40.29	45.6	39.89
1882912	74	0	1	0	0	0	0	5.08	2.19	4.27	1.48	3.03	0.97	4.26	71.7	42.7	14.4	30.7	51	91.91
1387712	79	0	0	0	0	0	0	5.93	1.74	4.7	0.74	3.72	1.19	2.47	65	39.1	16.2	9.6	82	14.43
1622863	77	0	0	0	0	0	0	2.96	1.78	4.55	2.07	3.47	1.11	2.07	68.5	38	14.3	18.24	62.8	1.68
1684062	76	1	1	0	1	0	1	4.56	1.76	5.03	1.55	3.94	1.26	3.12	68.2	41.1	13.5	13.68	60.1	0.5
1914775	62	0	0	0	0	0	0	5.73	3.03	4.24	0.65	3.66	1.17	2.37	69.4	32.8	21.7	21.4	76.2	13.23
1610861	65	1	0	0	0	0	0	4.92	2.28	5.03	1.39	3.32	1.06	2.18	67.6	39.7	15.5	16.57	71.6	7.42
1359839	85	1	0	0	0	0	1	4.61	1.86	4.56	1.21	3.51	1.12	1.41	72.29	42	158.9	103.2	93	1569.2
1938223	77	0	1	0	0	0	0	8.73	2.28	4.34	1.31	4.42	1.41	3.25	63.7	34.6	17.3	17.88	66.5	5.7
1209175	74	0	0	0	1	0	1	7.07	1.78	4.24	0.95	3.95	1.26	1.96	62.42	34.95	19.1	14.5	121	75.34
1360837	86	0	0	0	0	0	0	6.38	1.19	4.25	0.86	4.11	1.31	2.6	58.3	32.5	33.2	28.2	102	6.32
2138768	74	0	0	0	0	0	0	2.9	1.12	4.43	1.38	2.89	0.92	1.34	61.57	33.08	27.91	24.38	61.33	0.95
1341779	83	1	0	0	0	0	0	3.02	1.61	5.21	1	3.11	0.99	1.88	66.6	34.2	12.5	10.6	99	7.18
1152448	71	0	0	0	0	0	0	1.96	2.2	4.08	2.34	3.99	1.27	2.76	60.9	37.3	24.4	22.04	50.1	12.39
1286312	82	0	0	0	0	0	0	3.82	1.41	4.06	0.51	4.28	1.36	2.71	53.2	33.2	11.5	8.1	49	6.35
1612582	89	0	0	0	0	0	1	4.8	1.1	4.12	1.21	3.62	1.15	2.27	73	44.4	24.8	20.3	70	38.96
2181072	79	1	0	0	0	1	1	4.8	0.71	3.75	0.54	2.33	0.74	1.34	57.93	28.2	25.96	21.68	51.92	18.36
1698756	88	1	0	0	0	0	0	5.11	1.71	4.37	0.69	3.31	1.05	2.06	69.7	38	16.1	9.43	139.5	13.1
1694258	79	1	1	0	0	0	0	2.18	1.07	5.28	0.6	3.31	1.05	1.97	63.5	33.1	33.8	30.2	110	16.61
2132507	68	0	0	0	0	0	1	4.44	0.91	4.07	1.06	4.45	1.41	2.56	69.93	39.72	34.07	17.16	62.31	53.85
2292095	85	1	0	0	0	0	0	3.92	1.64	4.08	0.98	4.04	1.28	2.43	70.31	36.62	17.3	11.5	70.6	11.75
1607070	85	1	0	0	0	0	0	3.92	1.64	4.08	0.98	4.04	1.28	2.43	70.31	36.62	17.3	11.5	70.6	11.75
1976595	71	0	0	0	0	0	0	2.69	1.56	5.43	1.37	3.82	1.21	1.99	79.46	47.24	42.73	56.33	81.64	7.72
1420860	79	0	0	0	0	0	0	4.34	3.1	4.7	0.66	3.67	1.16	2.2	69.4	40	29.8	25.7	99	5.9
1253358	85	0	0	0	0	0	0	3.89	1.34	4.51	0.66	3.86	1.22	2.23	65.6	39.3	16.4	15	74	9.53
1813677	80	1	1	0	0	0	0	4.1	1.89	5.01	1.09	4.24	1.34	2.85	68.3	42.5	18.7	14.6	75	10.46
1952685	67	1	0	0	0	0	0	5.03	1.69	4.07	0.55	2.88	0.91	1.9	77.7	39.1	19	13	48	17.83
1583941	84	1	1	0	0	0	0	1.89	1.18	4.33	0.77	2.98	0.94	1.66	65.4	36.4	11.7	14.1	71	24.02
1967119	85	0	1	1	0	0	1	2.1	1.07	3.58	1.76	2.6	0.82	1.44	64.3	40.7	12.3	9.5	49	60.98
1757889	80	0	0	0	1	0	0	4.68	0.74	4.35	0.84	4.06	1.28	2.47	65.1	33.7	25.3	19.18	56.3	10.46
1265844	68	0	0	0	0	0	0	4.2	0.74	3.81	0.83	3.3	1.04	1.85	59.1	36.5	14.1	11	80	15.89
1776845	71	1	1	0	0	0	0	6.3	2.14	4.49	1.44	4.57	1.44	3.18	65.52	45.63	18.39	13.61	106.95	12.8
1339893	86	0	0	0	0	0	0	0.45	2.35	4.05	1.37	4.96	1.56	3.15	62.7	36.6	22.6	33.3	102	10.09
2349459	75	0	0	0	1	0	0	2.67	1.83	4.74	0.93	3.95	1.24	2.45	59.9	40.4	22.5	27.84	46.1	4.55
1969456	82	0	0	0	0	0	1	1.5	0.81	4.04	0.79	4.69	1.47	3.04	55.6	38.7	16.9	9	48	189.4
1906932	61	1	1	0	0	0	0	3.53	2.74	4.37	1.1	4.82	1.51	3.13	67	41.8	9.4	11.8	50	0.51
1617580	64	0	0	0	0	0	0	2.86	1.3	4.13	0.9	4.76	1.49	2.86	73.55	42.91	24.51	27.63	69.14	5.96
1716718	71	1	1	0	1	0	1	2.73	1.98	4.39	2.08	3.42	1.07	1.67	78.9	44.29	28.99	27.7	54.96	15.86
1759792	79	0	1	0	0	0	0	5.97	1.83	5.31	1.69	2.88	0.9	1.21	67.61	39.27	24.05	28.03	103.73	11.85
1365143	75	0	0	0	0	0	1	5.09	1.66	4.04	1.1	4.77	1.49	2.83	62.5	39.1	18.9	12.5	49	36.93
1746741	75	1	1	0	0	0	0	6.13	1.32	4.56	1.95	3.49	1.09	1.91	80.6	46.4	27.1	28.78	86.3	5.65
1848051	77	0	0	0	0	0	0	4.57	1.66	5.82	1.21	4.33	1.35	3.08	64.32	39.8	23.4	14.17	39.4	3.57
1708825	83	0	0	0	0	0	1	2.6	1.68	4	0.9	3.5	1.09	2.44	59.3	35.7	14.3	8.57	78.8	19.14
1558456	76	0	1	0	0	0	0	3.88	1.71	4.67	1.07	4.5	1.4	2.99	68.48	41.4	16.9	22.1	101.2	7.31
1394049	62	0	0	0	0	0	1	6.88	1.4	4.17	0.86	3.15	0.98	1.78	70.11	41.57	22.63	27.75	58.49	0.01
1380925	94	1	0	0	0	0	1	2.08	1.83	4.48	1.2	3.96	1.23	2.5	60.6	36.2	14.4	11.8	85	5.34
2075313	63	1	1	0	0	0	0	2.96	1.49	4.7	1.12	5.12	1.59	3.02	71.44	39.26	28.52	22.94	61.85	10.16
1765662	82	0	0	0	0	0	1	4.59	2.41	3.9	0.82	3.51	1.09	2.18	63.7	35.9	13	7	92	1.83
1669948	94	0	0	0	0	0	1	3.8	2.24	4.48	0.9	3.9	1.21	2.51	67.4	44.8	21.9	19.5	43	64.6
1235684	89	0	1	0	0	0	1	3.22	1.49	4.7	1.05	5.16	1.6	3.22	72	43.4	81.3	52.4	89	0.03
1459284	74	0	0	0	0	0	0	5.26	2.74	4.44	0.82	4.29	1.33	2.88	64.7	39.6	25.9	25.3	59	4.3
2141729	62	1	0	0	0	0	0	3.23	1.33	4.7	1.53	4.52	1.4	2.42	71.2	41.69	35.46	50.9	61.73	10.04
1727585	77	0	0	0	0	0	0	6.81	1.7	4.58	0.94	3.81	1.18	2.42	75.5	41.8	17.8	15.6	94	7.7
1675598	85	0	0	0	0	0	1	5.05	1.33	3.89	1.31	5.07	1.57	3.32	73.7	34.5	43.5	8.68	661.2	686.52
2129961	75	0	0	0	0	0	1	2.93	1.78	4.84	2.8	4.49	1.39	2.2	76.26	44.7	23.16	12.64	83.38	27.63
1460710	67	0	0	0	1	0	0	3.26	2.77	5.22	0.81	5.33	1.65	3.49	63.64	41.66	15.9	3	59.5	6.7
1260334	70	0	1	0	1	0	1	3.14	1.39	4.06	1.66	3.49	1.08	1.66	77.21	45.3	27.44	20	114.59	0.02
2151665	69	1	0	0	0	0	1	3.25	1.82	4.01	0.69	3.2	0.99	1.9	70.32	35.54	35.43	64.55	383.02	96.37
1856473	82	1	1	0	0	0	0	3.29	1.71	4.22	1.26	3.04	0.94	2.1	70.4	36.8	17	12.32	48.6	1.8
1257609	86	0	0	1	0	0	1	5.82	2.07	5.19	0.8	4.53	1.4	2.75	75.5	46.9	31.3	39.4	74	35.76
1857554	83	0	1	1	0	0	0	6.99	1	4.01	1.85	2.88	0.89	1.62	65	40.2	18	22	59	4.15
1690347	69	0	0	0	0	0	0	2.99	1.56	4.56	1.02	2.72	0.84	1.66	55.14	38.11	11.2	9	43.2	15.44
1993154	74	0	0	0	0	0	1	2.3	2.05	4.36	1.04	3.53	1.09	2.27	65.7	37.4	19.2	23.6	72	5.7
2236368	69	1	1	1	0	0	0	3.55	1.52	4.41	0.94	2.85	0.88	1.72	69.88	40.58	25.55	19	72.05	15.23
1888913	66	0	0	0	0	0	0	4.16	1.37	5.28	1.39	5.16	1.59	3.85	79	46.3	25.4	30.39	84.4	12.8
2078452	73	0	0	0	0	0	1	3.57	1.59	4.91	1.28	5.29	1.63	3.08	74.38	42.05	26.26	17.27	63.13	18.55
1257792	79	0	0	0	0	0	0	5.29	2.26	4.77	1.82	4.19	1.29	2.32	64.4	38.9	14.8	20	108	10.12
1822015	80	1	1	0	1	0	1	4.5	1.51	3.97	0.79	2.47	0.76	1.35	59.69	29.53	30.29	15.78	75.5	7.81
1561449	71	0	0	0	0	0	0	3.2	0.92	4.82	0.94	5.11	1.57	3.75	65.7	37.8	18.3	22.07	64.3	15.19
1618988	74	0	0	0	0	0	0	3.75	2.34	5.09	1.35	4.72	1.45	2.96	63.17	43.36	20.9	19.1	59	7.28
1312317	87	1	0	0	0	0	1	3.89	2.05	5.19	1.64	3.55	1.09	2.22	71.2	36.6	21.8	24.2	57	7.72
1814522	74	1	1	0	0	0	1	1.58	1.93	4.41	1.23	4.43	1.36	3.03	75.2	44.9	17.2	15	88	0.03
1838197	90	0	0	1	0	0	1	4.25	1.78	3.45	1.79	4.04	1.24	4.72	75.1	36.4	47.6	33.99	93.3	8.74
1224305	78	0	1	1	0	0	0	4.38	1.78	5.51	1.04	3.65	1.12	1.55	75.5	37.9	18.1	27.7	39	10.05
2156200	82	1	0	1	0	0	1	2.94	1.77	4.33	1.86	2.74	0.84	1.37	68.2	41.7	8.9	5.7	86	81.54
1968220	86	0	1	0	0	0	1	4.66	1.08	4.5	0.58	3.36	1.03	2.07	64.51	37.64	17.62	17.99	77.94	95.5
1628823	77	1	1	1	0	0	1	4.74	0.52	3.32	0.88	3.1	0.95	2	64.2	34.6	16.1	10.98	88	0.18
1327724	98	0	0	0	0	0	0	3.45	2.46	4.33	1.06	5.16	1.58	3.05	69.5	37.7	28.1	11.3	417	100
2085640	75	1	1	0	0	0	1	3.98	0.6	5.54	1.11	4.51	1.38	2.63	75.7	46.17	24.85	28.75	63.86	0.02
1791238	72	0	1	1	0	1	0	2.33	1.6	4.62	0.79	3.57	1.09	2.75	68.5	41.1	23.9	26.22	109.9	23.01
1060392	89	0	0	1	0	0	0	7.33	1.89	5.32	0.81	3.67	1.12	2.18	60.3	33	21.7	14.8	87.2	5.6
1125295	89	0	0	0	0	0	0	3.76	1.41	4.22	1.87	3.74	1.14	2.1	71.14	40.9	11.6	12.9	53	12.75
1931729	86	0	0	0	0	0	1	4.53	0.88	4.31	1.91	3.74	1.14	2.66	66.7	36.8	13.5	10.71	33.2	87.58
1116027	72	1	1	0	0	0	0	16.89	1.31	2.81	1.34	4.79	1.46	3.44	58.17	28.77	14	16	97	34.27
1217322	87	0	0	0	0	0	0	5.21	1.12	3.52	0.86	3.15	0.96	1.96	61.4	32.9	20.9	18.4	48	6.92
1474819	87	0	0	0	0	0	0	5.21	1.12	3.52	0.86	3.15	0.96	1.96	61.4	32.9	20.9	18.4	48	6.92
1993572	81	0	0	0	0	0	0	11.73	0.63	3.77	0.62	3.35	1.02	2.05	63.58	34.62	21.1	9.69	58.45	24.95
1997218	78	0	0	0	0	0	1	2.64	3.34	4.7	1.16	4.11	1.25	2.33	67.4	35.47	33.07	40.65	53.28	0.04
1189172	91	1	1	0	0	0	1	3.15	1.25	4.02	0.87	3.42	1.04	1.95	55.7	29.11	17	15.3	62	19.34
1909715	81	0	0	0	0	0	1	3.27	1.62	5.29	1.05	5.1	1.55	4.15	51.9	28.3	16	6.86	37.4	13.36
1454753	83	0	0	0	0	0	0	4.32	0.94	4.58	0.98	4.74	1.44	3.07	66.3	39.8	16.9	16.5	75	23.04
1555453	93	0	0	0	0	0	1	3.4	1.57	4.15	0.64	3.82	1.16	2.21	66.4	41.9	23.2	18.5	78	40.37
1969451	65	1	0	0	0	0	0	3.06	1.94	4.21	0.82	3.82	1.16	2.29	70.39	43.04	27.06	21.28	79.94	7.76
1790846	83	0	0	1	0	1	0	5.25	1.2	4.44	0.95	2.67	0.81	1.91	63.3	34.9	13.6	16.27	50.3	7.15
1283632	83	0	0	0	0	0	0	3.75	1.05	4.04	1.14	4.39	1.33	2.69	59.1	37.1	19.1	17	53	29.2
2133270	65	0	1	1	0	0	1	3.18	1.67	4.47	0.82	3.6	1.09	2.14	66.53	40.68	24.17	25.66	48.05	284.1
1136413	73	1	1	0	1	0	0	4.44	2.03	4.76	1.2	4.03	1.22	2.76	69.3	38.9	17	17.9	90	10.25
1316398	72	1	0	0	0	0	0	3.09	2.3	5.13	1.08	4.46	1.35	2.78	65.6	39.5	18.2	23.3	89	5.59
2119729	71	1	0	0	0	0	1	3.19	1.09	4.12	0.7	3.21	0.97	1.92	65.81	32.61	40.96	44.47	258.65	871.1
1664973	75	0	0	0	0	0	0	4.2	1.19	4.71	1.77	3.41	1.03	2.26	75	40.2	19.9	20.85	109.8	6.72
1709950	71	1	0	1	0	0	0	2.7	2.06	4.22	0.85	3.91	1.18	2.49	62.4	36.19	12.6	19.8	71.9	6.3
1669683	78	0	0	1	0	0	0	2.26	2.04	4.53	0.96	4.18	1.26	2.66	62.5	41.5	12.7	9.5	63	5.11
1462082	82	1	0	0	0	0	0	8.27	2.08	3.57	0.95	2.92	0.88	1.8	58.09	28.03	17	0.8	53.8	15.97
1632313	56	1	0	0	0	0	1	7.26	2.03	4.27	0.79	5.71	1.72	3.54	74.8	40.7	42.8	108.65	344.3	47.06
1984632	75	0	0	0	0	0	0	3.77	0.56	3.36	0.81	3.32	1	1.95	63.09	30.65	13.35	15.36	97.66	1.18
1867294	89	0	1	1	0	1	1	3.53	1.35	3.97	2.37	4.39	1.32	3.44	73.3	39.3	13.1	7.91	82.4	5.28
1182291	86	0	1	0	0	0	1	3.34	1.09	5.21	1.32	2.93	0.88	1.71	62.3	40	18.4	16.5	57	9.13
1727859	71	1	0	0	0	0	0	4.63	2.12	4.98	0.89	4.23	1.27	3.18	64.8	38.9	14.3	13.67	141.6	2.19
2033246	71	1	1	0	1	0	0	2.51	1.68	4.9	0.77	4.33	1.3	2.68	72.56	37.84	21.16	18.29	86.84	12.27
1259802	83	0	0	0	0	0	0	2.09	0.86	4.15	0.96	4.4	1.32	2.73	62.3	40.5	14.7	7.8	61	14.14
1436909	71	1	0	0	0	1	0	2	1.66	3.68	0.68	3	0.9	2	61.1	31.7	17.5	13.4	97	3.75
1724605	77	0	0	0	0	1	0	3.53	1.56	5.13	1.12	3.87	1.16	2.56	71.2	46	24.4	18.6	85	0.37
2081522	81	0	0	0	1	0	0	8.67	1.01	3.55	0.95	3.67	1.1	2.07	71.02	33.03	40.14	16.14	75.62	8.85
1339266	82	0	0	0	0	0	0	4.1	1.42	4.04	1.07	2.97	0.89	1.85	66.2	35.3	23	16	59	9.79
1856887	65	1	1	0	0	0	0	4.83	1.83	5.31	1.41	3.74	1.12	2.11	71.8	43.7	19.2	16.41	55	24.77
1813918	67	0	1	1	0	0	0	3.86	2.96	4.61	0.92	3.18	0.95	2.23	83.8	42.8	35.2	16.19	54	1.3
1942721	69	0	1	0	0	0	0	4.15	1.79	4.63	1.48	4.89	1.46	3.73	71.6	43.8	13.6	10.7	95	4.81
1556908	80	1	1	0	1	0	1	3.44	1.7	3.64	2.39	3.12	0.93	1.51	72.59	38.5	24.93	33.19	71.23	42.03
1600243	83	0	0	0	0	0	0	1.17	1.22	3.41	0.91	4.06	1.21	2.72	57.3	27.73	30.2	24.81	50.6	8.38
1726953	73	0	1	0	1	0	0	4.8	0.99	4.97	0.55	3.96	1.18	2.52	66.3	38.5	10.9	9.9	64	14.16
1644479	74	1	1	0	1	0	0	5.99	2.11	4.52	1.31	3.09	0.92	1.57	72.66	37.77	18.91	18.48	64.22	12.61
1755392	72	1	0	0	0	0	1	2.83	1.11	4.1	1.39	6.42	1.91	4.17	74.9	37.7	20.1	13.91	184.6	71.81
1977620	73	0	1	1	0	0	1	2.41	1.92	4.75	0.99	3.1	0.92	1.73	68.27	39.7	23.17	22.08	48.02	0.55
1402177	81	1	0	0	0	1	1	5.13	1.07	4.28	2.21	3.54	1.05	2.41	56.4	32.1	43.36	17.26	129.8	100
1665766	84	0	1	1	0	0	1	9.71	1.69	4.13	1.43	2.9	0.86	1.9	63.2	31.7	40	111.12	79	32.39
1577072	83	0	0	0	0	0	1	2.19	1.65	4.95	0.91	5.6	1.66	3.68	65.33	38.08	15.9	7.7	53.2	217.16
2142655	66	0	0	0	0	0	0	4.63	1.24	4.66	0.61	3.61	1.07	2.26	67.98	34.71	32.1	38.49	72.54	16.18
1870988	66	0	0	0	0	0	0	4.6	0.9	5.35	1.22	4.66	1.38	3.24	72.1	46	23	25	99	6.78
1665326	68	0	0	0	0	0	0	3.89	1.42	4.21	1.37	4.09	1.21	3	71.9	38.5	26.7	13.5	58.2	6.37
1993409	85	1	0	0	0	0	0	4.94	0.74	3.7	0.86	3.28	0.97	2.12	59.4	33.5	21	15.1	80	6.76
1616011	67	1	0	0	0	0	0	5.72	2.53	5.48	1.8	5.18	1.53	3.28	70.8	45.6	21.2	23.1	78	11.11
1362149	87	0	0	0	0	0	0	3.32	1.48	4.83	0.93	4.3	1.27	2.66	72.7	42.9	26.5	40.7	111	10.89
2164781	65	0	0	1	0	0	0	6.08	1.37	5.2	0.9	5.22	1.54	3.27	77.47	46.52	27.76	39	57.32	6.42
1289316	86	0	1	0	1	1	0	3.99	1.56	4.05	0.95	2.34	0.69	1.75	58.91	23.2	19.7	12.1	44.5	2.22
1634742	91	0	1	0	0	0	0	6.52	1.02	5.14	1.51	3.33	0.98	1.98	65.8	39.7	15.1	16.1	82	8.37
1294465	76	1	1	0	0	0	0	3.98	2.04	5.06	0.7	4.32	1.27	2.73	64.7	36.7	14.9	14.8	73	6.31
2265004	68	0	0	0	0	0	0	9.71	1.21	4.79	2.95	6.77	1.99	4.09	85.13	24.5	107.4	51.99	111.6	5.46
1888922	96	0	1	0	1	0	0	9.48	0.56	5.03	1.11	3.95	1.16	2.33	73.4	36.3	18	24	85	8.43
1685660	71	0	0	0	0	0	0	3.8	0.84	4.83	1.04	4.26	1.25	2.54	76.62	44.97	24.8	14.56	66.3	6.19
1180403	92	0	0	0	0	0	1	5.33	1.69	4.14	1.27	4.57	1.34	3.37	64.41	34.33	21.9	15.7	71	20.68
1959465	79	0	1	0	0	0	1	3.84	1.49	4.37	0.93	3.82	1.12	2.84	64.2	40.9	23.95	15.5	90	9.04
1562752	82	0	1	1	0	0	0	4.64	3.19	4.35	1.06	3.89	1.14	2.58	72.26	44.08	15.9	16.3	63.6	8.62
1867099	61	1	1	1	0	0	0	5.75	2.94	5.4	3.19	6.04	1.77	4.2	83.7	41.7	26.4	43.51	100	10.06
1715347	83	0	0	0	1	0	0	3.45	1.2	4.09	0.69	4.34	1.27	2.76	59.5	39.2	19.7	12.53	49.3	11
1490298	82	0	1	1	0	1	0	3.54	2.37	4.09	1.9	3.35	0.98	2.09	56.8	42.5	16.4	6.2	79	8.09
1456728	80	0	0	0	0	0	0	3.62	1.64	5.15	1.26	4.48	1.31	2.86	67.1	39.3	18.3	22.84	61.7	9.21
1765116	83	0	0	0	0	0	1	6.9	1.44	4.64	1.35	3.01	0.88	2.26	62	32.1	163.7	142.45	168.3	55.2
1784780	80	0	1	1	0	0	1	3.68	1.74	4.51	2.04	1.95	0.57	0.86	68	41.8	14.4	14.4	46	5.53
2121779	54	0	0	0	0	0	1	5.6	1.72	4.32	1.73	3.25	0.95	1.51	68.15	41.07	24.06	25.77	112.45	19.2
1743218	77	0	1	0	0	0	0	3.66	1.43	4.42	1.48	4.35	1.27	3.01	74.4	41	19.2	16.36	79	16.67
1283849	73	1	0	0	0	0	1	3.31	2.48	4.61	0.93	4.66	1.36	3.07	67.8	41.4	15.5	17.3	94	0.06
1743086	85	1	0	1	0	0	1	4.15	1.4	4.3	2.16	3.6	1.05	2.56	63.1	38.6	11.4	9.05	61	59.22
1074471	82	0	0	0	0	0	0	5.24	1.56	4	1.02	3.26	0.95	1.92	72.9	35.3	17.8	13.7	62	30.84
1899558	71	0	1	1	0	0	0	2.69	1.74	4.57	0.95	4.6	1.34	3.37	73.5	36.7	16.9	9.04	99.1	5.26
1702493	70	1	0	1	0	0	1	4.48	1.05	4.26	0.94	3.33	0.97	2.09	65.2	36.4	11.5	10.04	83.3	0.07
1629208	70	1	0	0	0	0	1	3.51	1.45	2.91	1.3	4.19	1.22	2.56	65.7	31.8	34.9	18.1	198.6	1088.6
2070185	76	0	1	0	0	0	1	2.85	1.8	3.61	1.45	3.51	1.02	1.83	69.33	34	24.1	15.62	73.3	0.48
1217334	93	0	0	0	0	0	1	7.4	1.28	3.72	0.87	3.89	1.13	2.42	62	34.7	24.5	21.6	71	100
1653871	83	0	0	0	0	0	1	2.49	1.69	4.86	1	4.51	1.31	3.08	64.52	40.17	14.7	13	49.7	17.68
1920770	88	0	0	0	0	0	1	3.35	1.45	4.81	1.44	3.65	1.06	2.78	71.3	40.4	27.9	19.13	63.1	11.89
1530686	82	0	0	0	0	0	1	1.43	0.21	1.34	0.51	3.1	0.9	2	58.5	31	20.6	17.49	51.1	30.23
1857226	72	1	0	0	0	0	0	3.09	1.29	4.31	0.52	4.17	1.21	2.91	70.5	32.5	25.7	19.76	81.4	17.95
1584252	90	0	1	1	0	0	1	3.36	1.82	5.31	2.46	4.31	1.25	2.91	75.4	47.8	15.6	12.47	114.6	10.87
1987455	74	1	0	0	0	0	0	3.08	1.58	4.69	0.39	3.76	1.09	3.28	74.86	39.97	32.28	54.04	70.81	8.19
1809026	76	0	0	0	0	0	1	1.33	0.95	3.46	0.77	4.66	1.35	2.84	54.9	32.9	25	24.43	67.7	0.61
1120620	71	1	1	0	0	0	0	5.35	1.91	4.45	0.57	3.59	1.04	2.57	67.7	33.06	23	23	86	19.5
2140426	67	1	1	0	0	0	0	1.74	1.23	4.99	0.72	3.66	1.06	2.27	67.7	35.97	47.37	41.64	55.96	40.38
2048919	67	0	0	0	0	0	0	2.75	1.94	5.08	2.36	4.94	1.43	3.31	73.7	40.3	17	8	63	9.71
1897718	67	0	0	0	0	0	0	2.75	1.94	5.08	2.36	4.94	1.43	3.31	73.7	40.3	17	8	63	9.71
1557277	60	1	0	0	0	0	0	6.48	2.31	4.13	0.7	3.49	1.01	2.11	63.2	37.5	22.4	28.9	225	4.26
1374298	78	1	0	0	0	0	0	9.49	1.32	3.89	0.96	3.91	1.13	2.31	61.6	38.1	22.3	26.9	57	31.64
1678959	79	1	1	0	0	0	0	4.24	1.83	4.88	1.24	2.63	0.76	1.44	58.7	32.8	23.5	27.59	110.9	12.9
1728540	85	0	0	0	1	0	1	2.77	1.38	4.3	1.51	4.05	1.17	2.3	81	40.7	22	16	70	0.02
1606400	83	0	0	0	0	0	0	9.72	1.32	3.78	1.67	5.4	1.56	3.67	65.7	34.8	26.6	23.16	73.9	5.4
2133622	61	0	0	1	0	0	0	3.45	0.75	5.19	1.8	4.95	1.43	2.7	76.71	45.02	28.87	32.07	84.57	4.95
1343471	95	0	0	0	0	0	0	11.06	1.1	4.18	0.73	3.36	0.97	1.85	60.9	30.1	16.7	8.9	57	19.27
1473340	87	0	1	0	1	0	1	4.15	1.47	4.68	1.24	4.92	1.42	3.22	67	39.8	17.8	24.6	65	11.05
2218021	86	0	1	1	0	0	1	5.51	1.79	4.81	0.83	3.57	1.03	2.35	73.6	40.6	16.5	11.51	58.9	2.79
1325620	86	0	1	1	0	0	1	5.51	1.79	4.81	0.83	3.57	1.03	2.35	73.6	40.6	16.5	11.51	58.9	2.79
1773788	65	0	0	0	0	1	0	2.3	1.68	5.1	1.35	4.82	1.39	3.26	72.8	43.8	24.1	24.22	86.3	6.11
1300749	75	0	0	0	0	0	0	2.62	0.86	3.62	1.37	3.54	1.02	2.05	61.2	35.9	13.7	17.2	53	5.56
1407610	84	0	0	0	0	0	1	3.06	2.17	4.78	1.34	3.61	1.04	0.98	58.61	32.62	19.59	13.41	60.86	11.11
1664582	79	0	0	0	0	0	0	3.1	0.95	5.22	0.88	3.02	0.87	2.21	47.6	44.3	16.2	34.3	88	4.55
1612570	81	0	0	0	0	0	0	4.74	1.19	5.03	1.19	3.89	1.12	2.7	71.8	40.6	17.8	10.16	84.6	13.69
1271812	92	0	0	0	0	0	1	1.94	0.86	4.17	0.66	4.1	1.18	2.29	65.57	28.97	230	32	298	17.26
1916978	63	0	0	0	0	0	0	3.94	1.96	4.5	1.7	2.92	0.84	2.2	62.6	32.9	23.6	36.99	59.4	25.9
1471856	92	0	1	0	0	0	0	3.36	1.79	4.44	1.1	3.72	1.07	2.04	63.17	40.93	15.2	9.9	73.6	5.82
1117718	84	0	1	0	0	0	1	3.67	0.95	3.86	0.78	3.72	1.07	2.45	67.46	31.06	28	13	116	22.3
1072775	54	0	0	0	0	0	0	1.68	0.79	5.8	0.7	4.07	1.17	2.6	67.6	39.7	22.1	14.84	50.1	0.9
1818892	83	0	0	0	0	0	1	3.02	1.77	5.39	1.16	4.35	1.25	3.04	64.8	41.8	21.8	22.4	79	47.59
1372753	87	0	0	0	0	0	1	3.25	1.78	3.5	0.68	3.9	1.12	2.69	59	37.9	12.9	6.3	50	12.78
1347357	75	0	0	0	0	0	0	2.92	1.48	4.39	0.75	3.31	0.95	2	65.4	38.7	14.8	34.6	135	1.55
2155002	75	0	0	0	0	0	0	2.92	1.48	4.39	0.75	3.31	0.95	2	65.4	38.7	14.8	34.6	135	1.55
1632582	90	0	1	1	0	0	1	3.92	1.99	4.29	1.1	3.21	0.92	1.95	70.8	41.1	17.5	10.03	77.1	6.96
1585626	61	1	0	0	0	0	0	3.1	3.26	4.9	0.73	4.85	1.39	3.56	62.3	38.8	15.5	14.29	70.7	4.86
1919242	71	0	0	0	0	0	1	4.26	1.05	4.18	1.12	4.92	1.41	3.68	64.9	39.2	17.7	10.25	63.5	0.07
1777854	80	0	1	0	1	0	1	5.34	1.59	2.83	1.64	3.42	0.98	2.15	75.8	38.9	16.1	13.14	70.2	940.3
1975154	87	0	0	0	0	0	1	3.78	1.49	3.8	2.02	2.69	0.77	1	65.88	37	29.24	28.53	134.79	61.27
1555001	82	0	1	1	0	0	1	4.43	0.77	4.57	2.04	4.09	1.17	2.47	66.4	40.9	21.4	17.51	76.9	100.8
1763508	85	0	0	1	0	0	1	3.83	1.41	4.32	1.5	4.37	1.25	2.67	82.6	46.5	26	14.19	59.5	11.07
1996761	62	0	0	0	0	0	0	4.19	1.69	5.21	1.03	4.44	1.27	2.7	69.73	41.07	26.63	31.52	61.95	0.55
1363888	91	0	1	0	0	0	1	3.93	1.75	4.57	1.03	4.27	1.22	2.77	77.3	45.6	37	45.1	65.6	4.09
1288846	89	0	0	0	0	0	0	4.88	2.27	3.68	0.68	3.99	1.14	2.53	65.8	34.9	20.6	19.2	91	14.25
1743192	80	1	0	0	0	0	1	4.57	0.61	3.46	0.9	3.85	1.1	2.76	73.6	31.5	28.8	17.51	66.6	587.2
1721132	77	1	0	0	0	0	0	5.15	1.57	4.69	0.98	4.41	1.26	2.66	65.4	44.57	12.95	14.4	114.81	0.29
1865783	71	0	0	0	1	0	0	3.94	1.68	5.18	1.29	4.27	1.22	3.1	76.8	40.5	15	18.36	88.6	12.77
2044634	70	1	1	0	0	1	0	8.7	1.18	4.36	0.88	2.24	0.64	1.2	72.87	38.06	44.93	31.38	131.45	11.79
2218596	78	0	0	0	0	0	0	8.46	1.85	5.18	1.51	4.66	1.33	2.64	74.28	42.96	25.2	16	54.38	15.68
1762648	78	0	0	0	0	0	0	3.9	1.41	4.8	0.86	3.19	0.91	2.28	70.5	43.3	23.6	17.24	45.1	4.14
1314560	86	0	1	1	0	0	0	4.36	2.05	4.63	0.98	2.81	0.8	1.6	65	36.2	14.2	13.3	64	8.49
1818994	81	0	0	0	0	1	1	2.33	1.8	4.33	0.71	4.11	1.17	2.73	59	37.7	19.6	14.14	59.7	37.28
1882118	70	0	0	0	0	0	1	7	2.96	4.05	3.96	4.71	1.34	2.66	82.2	48.5	45	43	66	34.21
1643282	68	1	1	0	0	0	1	6.65	1.81	5.55	0.69	3.41	0.97	2.19	62.8	38.9	20.3	24.1	62	90.46
1334109	70	0	0	1	0	0	1	3.84	1.42	5.15	2.11	5.1	1.45	3.11	69.6	48	16.8	19.2	84	16.01
1905986	77	0	0	0	0	0	1	3.77	2.49	4.97	1.87	5.07	1.44	4.04	72.1	39.8	16.9	14.91	48.3	18.31
1871198	69	0	0	1	0	0	1	4.77	2.24	4.23	1.3	2.29	0.65	1.27	63.1	42.2	14.4	35.2	62	7.64
1619111	73	1	0	0	0	0	0	2.44	1.96	5.08	2.5	6.06	1.72	4.33	65.6	38	22.8	16.55	100.2	1.3
1364317	86	1	0	0	0	0	0	6.27	1.58	6	1.22	3.49	0.99	2.09	72.9	42.7	30.8	44.7	125	10.88
1780026	81	1	0	1	0	0	0	6.32	1.86	5.44	1.55	3.67	1.04	2.57	74.7	42.3	28.9	36.94	74.4	3.76
1433624	83	1	0	0	0	0	0	5.1	1.66	5.12	1.06	3.92	1.11	2.78	68.7	36	21.9	28	88.1	23.14
1483822	78	0	1	0	0	0	0	3.73	1.66	4.1	1.15	3.25	0.92	2.26	66	40.4	20.5	27.47	88.5	8.62
1893658	73	0	0	0	0	0	0	5.16	1.97	5.19	0.93	4.31	1.22	2.86	78.9	46.1	25	21	75	5.89
1266208	79	1	0	0	0	0	1	5.8	2.07	4.53	1.64	3.57	1.01	2.04	72.6	38.6	18.5	22.1	89	4.96
1882909	88	0	0	0	0	0	0	5.95	0.99	4.69	1.17	4.42	1.25	2.93	65.7	36	20	11	63	16.39
2064305	77	0	1	1	0	0	1	3.63	1.48	4.57	1.76	4.42	1.25	2.37	70.49	40.16	24.69	22.42	59.76	10.15
1712136	74	0	1	0	1	0	1	3.51	3.41	4.92	0.92	5.27	1.49	3.81	75.3	41.4	20.6	17.05	72.4	0.05
1783209	71	0	0	0	0	0	0	3.7	1.16	5.19	1.19	3.29	0.93	2.09	62.1	38.9	13.6	8.1	50	8.62
1870974	71	0	0	0	0	0	0	3.54	1.14	4.29	1	3.61	1.02	2.72	65.7	35.7	15	13.64	78.6	35.33
2285098	71	0	0	0	0	0	0	3.54	1.14	4.29	1	3.61	1.02	2.72	65.7	35.7	15	13.64	78.6	35.33
1723226	85	0	0	0	0	0	0	3.42	1.9	4.33	1.22	3.12	0.88	1.99	73.8	38.3	17.3	14.1	86	0.91
1493096	84	0	0	1	0	0	0	3.77	1.36	4.59	1.04	5.18	1.46	3.95	68.02	44.54	17.7	17	67.6	12.52
1788980	61	0	0	0	0	0	0	3.9	1.62	5.25	0.74	5.75	1.62	3.74	66	43	22	18.28	95.4	2.51
1493239	80	0	0	1	0	0	1	1.74	2.51	4.27	2.21	3.87	1.09	2.88	75.1	46	26.1	20.85	104	0.08
1442437	67	0	0	0	0	0	0	1.97	1.37	4.39	0.81	4.8	1.35	2.73	63.4	38.43	114.68	79.92	54	5.4
1683113	85	1	1	0	1	0	0	3.62	1.33	4.32	1.41	3.77	1.06	2.54	65.7	37.9	27.7	20.67	99.8	8.2
1670678	83	0	0	0	0	0	0	4.9	2.77	5.7	2.1	4.2	1.18	3.07	77.2	42.9	25.4	23.79	97.6	11.06
1459590	87	1	1	1	0	0	1	4.31	3.35	4.52	0.87	3.56	1	2.51	65.2	37.6	14.6	13.9	90	75.61
1700920	74	1	1	0	0	0	0	3.78	2.6	4.43	1.2	4.56	1.28	2.9	68.4	35.8	34.2	31.49	100.8	7.53
2142628	82	1	1	0	0	0	1	4.07	1.2	4.46	0.8	2.64	0.74	1.54	76.69	37.42	25.16	14.19	94.62	275.8
1217336	93	0	1	0	0	0	1	3.55	0.87	4.62	1.4	2.93	0.82	1.69	65.4	32.2	26.6	24.1	54.9	48.37
1170479	85	1	1	1	0	0	0	3.7	1.78	5.01	1.13	3.29	0.92	2.08	70.2	44.3	14.7	20	70	2.45
2173274	68	1	0	0	0	0	0	3.47	2.52	4.62	1.27	4.65	1.3	2.77	75.28	38.77	21.32	23.12	107.38	18.3
1293151	86	0	0	0	0	0	1	3.91	1.48	4.55	0.91	3.22	0.9	2.1	59.1	31.1	14.1	9.8	103	9.23
1782880	81	1	1	0	1	0	0	4.1	1.46	4.48	0.95	2.97	0.83	2.05	69.4	42.2	13.1	16.1	57.7	7.67
1589666	68	1	0	0	0	0	1	10.29	1.91	3.68	1.04	5.69	1.59	3.69	70.68	41.8	84.2	20.07	484.1	161.41
1304760	76	1	0	0	0	0	0	2.91	2.27	4.29	0.55	2.04	0.57	1.27	62.3	36.2	18.8	12.4	111	5.14
1457296	74	1	0	0	0	0	0	5.65	1.17	4.83	1.32	4.26	1.19	2.88	63	36.9	14.3	9.76	67	9.15
1875066	78	1	1	0	0	0	1	3.98	0.94	5.39	1.14	5.12	1.43	3.58	74	40	20.3	19.24	105.5	70.47
1414014	83	1	0	0	0	0	1	3.5	1.6	4.68	1	7.49	2.09	5.4	69.5	41.3	37.7	59.1	88.5	3.85
2052009	74	0	0	0	0	0	1	3.3	1.65	4.92	1.53	4.23	1.18	2.35	72.9	42.58	32.35	20.79	69.79	7.94
1630773	82	1	0	0	0	0	0	2.42	0.43	5.3	1.56	3.8	1.06	2.54	63.2	41.5	15.7	14.7	63	18.12
1575069	82	0	1	0	0	0	0	5.47	1.44	3.95	1	3.63	1.01	2.71	60.69	32.87	15	16.2	137.9	18.53
1579351	84	0	0	0	0	0	1	3.46	1.5	4.26	0.89	4.53	1.26	3.04	46.8	29.8	21.4	10.83	44.7	4.01
1465322	88	0	0	0	0	0	1	3.31	0.98	3.48	1.26	3.56	0.99	2.17	49.3	33.1	20.5	19.5	52	0.12
1347884	88	0	0	0	0	0	0	7	1.58	4.47	0.97	3.85	1.07	2.4	61	35.2	12.3	14.6	78	7.89
1419057	84	0	0	0	0	0	1	5.5	2.33	5.12	1.53	3.85	1.07	2.52	63.8	38.3	25.9	34.9	100.1	16.98
1586118	62	1	0	0	0	0	1	3.19	1.36	4.62	1.39	3.28	0.91	2.3	60.87	33.76	11.88	8.4	196.98	200.19
1989634	56	1	0	0	0	0	0	2.78	1.59	5.39	1.14	4.58	1.27	3.24	65.5	41.7	15.6	21.8	46	3.25
1686594	84	1	1	0	1	0	0	3.54	1.39	3.78	1.63	3.68	1.02	2.32	67.69	42.19	24.1	28.4	78.5	11.02
1459577	81	0	0	1	0	0	1	8	2.04	4.3	1.23	3.68	1.02	2.58	63.8	39.2	16.4	15.7	90	151.2
1560879	81	0	0	0	0	0	1	7.69	1.67	4.3	1.96	5.16	1.43	3.66	76.86	31	18.45	17.03	59.63	20.76
2104427	72	1	1	0	0	0	0	3.04	1.23	4.99	0.78	3.41	0.94	2.12	75.71	43.94	32.73	39.34	54.55	11.49
1757987	84	0	1	0	0	0	0	3.34	0.88	5.44	1.78	4.79	1.32	2.94	70.1	41	21.3	22.32	72.2	2.76
1620265	77	0	1	1	0	0	0	4.46	1.19	5.66	0.9	4.9	1.35	2.98	72.3	42.5	23.1	20.18	110.4	0.35
1366015	92	0	0	0	0	0	1	3	1.22	4.46	0.92	3.56	0.98	2.28	63	37.5	14.8	13	77	11.97
2272076	83	0	0	0	0	0	0	5.28	1.23	4.39	1.01	4.69	1.29	2.94	68.65	41.29	35.71	44.57	71.57	27.26
2082655	45	1	0	0	0	0	0	2.87	2.12	4.44	1.61	3.82	1.05	2.04	72.45	40.57	31.7	47.75	65.45	12.85
1607392	79	0	0	0	0	0	0	3.28	2.59	4.91	1.3	4.33	1.19	2.6	71.26	40.87	13.8	9.8	61.4	5.52
2048909	74	0	0	0	0	0	0	2.92	0.95	4.24	0.88	3.64	1	2.24	72.43	38.08	21.94	11.18	81.93	11.05
1671734	80	1	0	0	0	0	0	2.8	1.74	4.53	1.14	3.86	1.06	2.78	64.9	34.1	19	21.52	122	8.83
1964182	64	0	1	0	0	0	0	7.09	2.88	4.56	1.23	3.57	0.98	2.69	67.5	41.3	14.7	20.1	51	6.59
1941011	88	0	0	0	1	0	1	4.82	2.35	5.78	1.24	2.88	0.79	2.05	72.9	41.1	28	18	95	112.63
1072763	86	0	0	0	0	0	0	4.97	1.21	4.34	0.74	3.32	0.91	1.96	6.69	69.7	18.1	15.9	84	0.68
1388781	78	0	0	0	0	0	0	1.58	1.62	4.71	1.83	6.43	1.76	4.52	61.3	37.9	22.5	15.1	43	4.75
1326126	85	0	0	0	0	1	1	2.23	2	3.49	0.91	3.8	1.04	2.23	52.7	32.2	10.7	8.2	55	73.49
1130407	81	0	0	0	0	0	0	1.68	2.06	4.84	1.35	4.75	1.3	3.35	67.52	36.58	18	14	57	14.03
1938276	70	1	0	0	0	1	1	11.83	0.94	4.64	1.52	4.75	1.3	3.45	75.7	33.2	21.5	8.48	116	89.13
1584286	68	1	0	0	1	0	0	3.12	2.89	4.41	1.55	4.75	1.3	3.57	67	42.1	16.8	17.6	77	14.55
1656420	67	1	0	0	0	0	1	3.67	1.46	5.06	1.94	3.91	1.07	2.82	67.9	42.1	16.9	19.85	60.9	14.91
1582552	84	0	0	0	0	0	0	5.46	1.28	5.26	1.05	4.13	1.13	2.86	64.16	37.8	19.5	15.4	86.1	11.7
1998692	79	1	0	0	0	0	1	3.59	2.12	3.3	1.19	4.13	1.13	3.17	61.7	29.4	15.7	7.74	123.7	105.8
2172053	82	0	0	0	0	0	1	3.48	1.7	4.58	1.31	4.24	1.16	2.48	64.77	35.21	20.4	11.19	39.37	28.29
1758295	70	0	0	0	0	0	1	4.29	1.14	5.29	0.96	4.17	1.14	2.64	11.36	66.8	20.1	12.05	57.2	19.86
1813468	74	0	0	0	0	0	1	2.5	1.65	4.75	1.21	4.43	1.21	2.75	76.8	40	26	25	69	0.02
1967388	66	1	0	0	0	0	1	3.74	1.69	4.78	0.98	4.76	1.3	3.01	72.51	43.23	29.61	16.78	97.71	13.49
1664696	78	0	0	0	0	0	0	2.12	1.29	4.5	1.33	3.81	1.04	2.09	65.3	35.3	13.8	10.64	53	13.3
1861057	84	0	0	0	0	0	1	4.14	1.01	4.49	1.26	4.69	1.28	3.43	65.2	43.4	20.5	10.05	301.4	148.53
1707836	93	1	0	0	0	0	1	4.97	1.54	3.6	1.29	5.02	1.37	3.04	64.3	37.4	40.4	54	84	726
1345786	83	1	0	0	0	0	1	6.38	1.18	3.76	1.96	2.86	0.78	1.3	56.2	30.3	11.6	20	101	63.36
1931581	81	0	0	1	0	0	0	2.67	1.6	5.27	3.69	3.52	0.96	1.67	65.9	43.3	33	32.4	91	14.49
1671909	80	0	0	0	1	0	0	1.7	1.4	4.06	1.92	2.86	0.78	1.58	69.7	35.8	20.9	13	59	0.97
2177391	84	0	0	0	0	0	1	11.08	0.4	3.95	0.81	2.35	0.64	1.34	54.86	25.03	30.05	33.31	94.66	23.33
1616908	70	0	0	0	0	0	0	3.52	1.77	4.05	1.05	5.07	1.38	3.74	58.3	35.1	15.6	22.73	67.9	4.68
1907203	82	0	0	0	0	0	1	3.06	1.72	3.91	1.23	4.3	1.17	2.79	64.4	37	26.3	36	81.9	2383.7
1971443	67	1	0	0	0	0	0	4.67	1.57	3.71	0.73	2.83	0.77	1.73	67.11	35.78	19.46	16.5	75.67	57.8
1815392	69	1	0	0	0	0	0	4	1.93	4.29	0.98	3.86	1.05	2.83	63.4	34.6	15.5	8.73	116.4	5.5
1559592	68	0	0	0	0	0	0	1.96	1.36	4.67	0.52	4.23	1.15	3.08	66	36.2	10.3	11.7	62	10.14
2150688	86	0	0	0	0	0	1	2.75	1.4	3.72	0.94	2.06	0.56	1.45	65	35.2	17.9	10.05	81.4	25.65
1685382	83	0	0	0	0	0	1	2.57	1.82	3.87	1.51	2.98	0.81	1.91	67.3	34.4	27.3	28.91	87.8	3715
1641127	82	0	0	0	0	0	0	2.84	1.84	4.66	1.33	5.19	1.41	3.45	65.3	39.4	13.3	8.4	69	26
1042022	73	0	0	0	0	0	0	2.9	1.71	4.83	1.97	4.53	1.23	2.4	67.3	37.32	31.38	42.25	43.96	11.02
1425319	92	0	0	0	0	0	0	3.85	3.17	5.28	1.64	4.2	1.14	3.17	61.2	36.6	25.9	27.2	94.5	13.7
2313292	64	0	0	0	0	0	0	23.16	1.48	4.59	0.54	2.95	0.8	1.85	67.4	33.88	32.56	21	91.85	1.14
1044331	71	0	1	0	1	0	1	7.03	1.81	4.69	1.71	2.62	0.71	1.32	58	36	14	15	70	16.49
2289080	56	0	1	0	0	0	0	3.78	2.76	4.64	0.49	3.58	0.97	2.01	69.93	43.87	28.4	34	56.81	11.48
1234833	91	1	0	0	0	0	1	4.57	2.4	4.01	1.1	3.47	0.94	2.12	61.5	35.1	24.2	15.1	601	26.55
2260586	54	1	0	0	0	0	1	2.8	1.97	5.16	1.93	4.18	1.13	2.77	65.8	49	29.96	47	83.39	10.91
1266476	83	0	0	0	0	0	0	2.06	0.83	4.53	0.75	5.29	1.43	3.29	61.6	41.2	19.5	20.8	72	14.4
1750178	83	1	0	0	0	0	1	3.38	1.27	3.57	1.45	4.96	1.34	3.38	75.2	40.6	20.8	11.93	55.1	0.09
1769852	82	0	0	0	0	0	1	5.26	2.4	3.59	1.65	3.26	0.88	1.96	74.01	45.5	12.7	4.9	72	43.25
1701243	63	0	0	0	0	0	0	7.18	2.07	5.85	1.26	5.23	1.41	3.36	72.1	41.2	17	20.16	90.8	7.77
1857603	70	0	0	0	0	1	0	4.15	1.86	5.45	1.16	4.6	1.24	3.23	62	36.8	16.9	16.2	56	14.53
1158903	93	1	0	0	0	0	0	2.85	1.24	3.91	1.62	5.05	1.36	2.95	67.07	33.27	17	5	103	19.27
2072872	78	0	0	0	0	0	0	5.65	2.37	4.48	1.67	3.9	1.05	2.09	70.53	43.5	24.72	11.5	74	9.96
1599399	70	0	0	1	0	0	1	3	1.49	4.84	0.77	3.68	0.99	2.47	51.8	33.3	14	13.81	56.8	24.18
1739159	68	1	1	0	0	0	0	3.87	1.58	3.66	1.16	3.42	0.92	2.31	56.6	33.35	19.5	29.4	48.2	12.79
1607341	82	1	0	0	0	0	0	3.98	2.1	5.39	1.22	4.61	1.24	2.78	75.67	43.8	25.2	39.5	85.9	2.54
1632408	84	0	1	1	0	0	1	8.41	2.37	4.25	2.03	3.87	1.04	2.06	81.29	41.74	17.59	10.16	100.93	0.97
1276086	65	0	1	1	0	1	1	6.68	3.88	5.74	2.42	5.1	1.37	3.28	72.58	48.57	13.4	15.7	60.4	0.27
2096554	70	1	0	0	0	0	0	3.02	1.84	4.35	1.21	3.09	0.83	2.01	63.7	38.9	16.6	17.4	61	14.64
1434932	70	0	0	0	0	0	1	3.02	1.84	4.35	1.21	3.09	0.83	2.01	63.7	38.9	16.6	17.4	61	14.64
2379653	75	0	0	0	0	0	0	5.28	5.41	4.57	1.36	3.69	0.99	2.08	76.03	37.09	15.12	16.44	59.65	11.27
1727472	77	1	0	0	0	0	0	2.75	1.38	4.36	0.76	3.84	1.03	2.46	67.2	38.4	17.9	9.4	77	9.43
1780512	79	1	1	1	1	0	1	3.52	2.37	5.25	1.28	4.4	1.18	3	24.57	55.7	16.2	17.05	48.5	5.6
1602335	86	0	1	0	0	0	1	8.06	1.36	4.72	0.98	3.73	1	2.37	60.93	33.55	14.7	32	67.4	21.72
1937877	93	0	0	0	1	0	0	4.59	1.29	4.84	2.11	4.59	1.23	2.4	68.5	37.4	22	14	67	4.49
1694278	74	1	0	0	0	0	1	3.93	1.63	4.85	0.91	4.48	1.2	2.99	75.9	38.3	13.2	12.64	61.2	6.72
2161982	69	0	1	0	0	1	1	3.64	1.43	5.34	1.57	3.92	1.05	2.81	66.4	39.4	18.4	25.12	68.5	7.7
1626188	69	0	1	0	0	1	0	3.64	1.43	5.34	1.57	3.92	1.05	2.81	66.4	39.4	18.4	25.12	68.5	7.7
1412424	98	1	0	0	0	0	1	5.16	1.11	2.62	0.88	3.51	0.94	2.21	60.9	34.1	12.2	6.9	78	38.87
1442551	67	0	0	0	0	0	0	5.28	1.87	4.72	1.96	5.08	1.36	3.37	56.8	35.6	11.6	9.25	91.5	5.06
2162421	83	1	0	0	0	0	1	8.85	0.99	4.58	1.85	3.85	1.03	1.98	74.62	39.04	32.33	20.32	63.95	5236
1244855	65	1	0	0	0	0	0	6.1	1.84	4.08	0.9	2.58	0.69	1.55	63	25.6	17.7	9.5	104	14.09
1411677	84	0	0	0	0	0	1	4.65	1.04	4.03	0.85	3.52	0.94	2.06	69.8	30.7	23.8	23.4	339	143.5
1604406	70	0	0	0	0	0	0	2.44	2.09	4.34	1.46	3.86	1.03	3.01	62.1	36.8	16.4	13.9	59	5.01
1283931	83	0	0	0	0	0	0	3.07	1.13	4.32	1.32	3.75	1	2.28	61.1	40.8	17.4	19.8	66	17.13
1702160	80	0	0	0	0	0	0	5.19	5.12	5.18	1.54	4.2	1.12	2.88	69.12	46.2	17.4	14.8	75	1.06
2032175	61	0	0	0	0	0	0	3.09	1.85	4.53	2.24	4.35	1.16	2.17	69.97	42.66	25.23	19.65	81.41	6.52
1610911	93	1	0	0	0	0	1	2.16	1.61	4.49	1.34	4.36	1.16	3.12	77.22	43.31	18.35	10.16	82.41	34.88
1859858	78	0	0	0	0	0	1	4.47	1.18	4.26	1.3	2.97	0.79	2.17	66.9	37.6	20.7	9.62	45.2	331.62
1826569	77	1	1	0	0	0	0	3.66	1.04	4.27	1.03	3.76	1	2.59	62.5	36.5	17.6	12.32	55.9	8.48
2142382	69	0	1	0	0	0	0	3.35	1.56	5.48	2.1	4.78	1.27	2.6	76.65	43.63	32.08	33.32	102.42	1.59
1795023	75	1	0	1	0	0	0	2.26	2.12	3.84	1.03	3.35	0.89	2.03	63.2	28.9	11.2	29.86	75.5	3.2
1874666	76	0	0	0	1	0	0	4.56	2.29	4.88	1.19	5.12	1.36	3.44	63.9	39.1	14.3	14.3	37	3.88
1456047	68	1	0	0	0	0	0	4.12	2.51	4.52	0.88	3.2	0.85	1.89	69.6	34.65	22.85	27.05	67.26	12.62
1737785	75	0	1	0	0	0	1	3.5	1.08	5.18	1.76	4.03	1.07	2.46	66.2	43.7	21.1	16.21	81.7	91.46
1847659	86	0	0	0	0	1	0	4.28	1.26	4.25	0.9	4	1.06	3.02	61.3	35.8	24	15.35	90.3	10.68
1114991	97	0	0	0	0	0	1	4.7	1.3	4.37	1.46	4.91	1.3	3.39	64.01	38.47	14	6	59	100
2051312	84	0	0	0	0	0	1	2.23	1.05	4.64	1.04	5.44	1.44	4	57.4	35.7	29	21.61	362	763.5
1456610	79	1	0	0	0	0	0	5.96	1.61	5.06	1.03	3.74	0.99	2.06	69.34	41.11	17.5	23.2	78.5	23.37
1973653	71	0	0	0	0	0	1	3.84	1.5	4.51	1.48	2.72	0.72	1.98	61.9	35.2	17	24	55	20.61
1800630	63	0	1	0	1	0	1	3.76	1.19	4.81	0.97	3.25	0.86	2.31	78.5	46.7	16	15	74	0.02
1608384	80	1	0	0	0	0	0	14.28	1.31	4.66	0.98	4.12	1.09	2.98	69.7	35.6	31.4	24.18	104.2	19
1377668	88	0	0	0	0	0	0	2.83	0.87	4.39	1.07	4.69	1.24	3.23	76.9	33	23.9	22	88	5.69
2147205	75	0	0	0	1	0	0	3.04	0.94	4.12	0.65	3.86	1.02	2.54	72.27	36.28	38.69	26.94	59.46	12.58
1572297	79	0	1	0	0	0	0	3.79	1.6	4.77	1.91	3.9	1.03	2.96	67.1	37.7	26	33.94	78.1	10.99
1993993	73	1	0	0	0	0	0	5.13	2.13	3.64	1.32	3.56	0.94	2.35	61.6	42.5	12.1	9	97	18.33
2333724	62	0	0	0	0	0	0	5.55	1.42	4.85	2.37	4.74	1.25	3.39	68	42.6	26.4	53.8	137.6	4.27
1605458	85	1	0	0	0	0	1	7.88	1.97	4.79	2.1	2.96	0.78	1.37	66.03	34.1	17.7	27.7	71.9	110.35
1817962	86	0	0	0	0	0	0	3.56	1.98	4.26	1.16	4.82	1.27	3.42	58.3	30.1	19	7.81	64.2	11.79
1631333	70	0	0	0	0	0	0	3.9	2.32	4.39	1.65	3.34	0.88	2.14	67.8	40.2	15.9	8.5	63.6	4.1
2082087	61	0	0	0	0	0	1	2.7	2.62	4.28	1.21	3.95	1.04	2.36	63.41	36.93	23.17	24.51	49.05	5.12
1171175	82	0	1	0	0	0	0	3.41	1.29	4.47	0.89	3.27	0.86	2.02	59.83	35.14	29.1	27.3	80	26.87
2160743	65	0	0	0	0	0	0	3.75	0.89	5.18	2.42	3.12	0.82	1.6	73.68	42.9	65.54	105.65	81.7	5.56
1434568	65	1	0	0	0	0	0	9.65	1.51	4.96	1.79	4.3	1.13	3.02	66.4	36.1	13.9	20	97.7	40.46
1684327	66	1	0	1	0	0	1	3.15	2.07	4.6	2.87	3.92	1.03	2.06	65.35	43.69	19.31	22.17	83.87	22.24
1581914	68	0	0	0	0	0	0	3.18	1.99	4.98	1.08	3.73	0.98	2.54	66.2	40.2	12.8	9.2	57	13.47
1188802	85	0	0	0	0	0	1	4.22	2.59	4.92	1.94	3.96	1.04	2.63	72.5	39.06	14.1	9.7	63	26.45
1980644	76	0	0	0	0	1	0	5.57	1.66	4.47	1.35	3.58	0.94	2.63	63.8	41.8	26.6	55.9	73	1.99
1145580	80	0	1	0	0	0	0	3.72	1.14	4.58	2.14	5.26	1.38	3.27	67.8	39.9	23.7	31.6	94	7.86
1299250	86	1	0	0	0	0	0	3.58	2.12	4.81	1.77	5.57	1.46	3.59	70.9	45.3	19.6	10.3	71	5.73
2302456	69	1	0	0	0	0	0	6.11	1.99	5.18	0.73	3.51	0.92	2.39	63.82	33.47	26.61	16	138.56	0.3
1104965	88	0	0	0	0	0	1	2.77	0.86	4	1.03	3.74	0.98	2.29	76.67	42.71	23.3	17.04	78.2	0.02
2190203	71	0	1	0	0	0	0	5.22	1.32	4.16	2.31	3.97	1.04	3.31	61.82	33.01	117.02	59.74	95.29	7.88
1924836	88	0	0	0	0	0	0	6.04	1.61	4.43	1.23	4.62	1.21	3.22	68.5	40.5	19	16	62	3.21
1935956	83	1	0	0	0	0	1	2.95	1.88	3.48	1.93	3.36	0.88	2.01	61.6	35.2	15	10	1454	95.64
1963022	84	0	0	0	0	0	1	4.02	1.58	3.36	1.26	3.71	0.97	2.17	71.75	33.9	36.99	36.22	727.79	30.9
1451462	88	0	0	0	0	0	1	5.94	2.65	4.19	1.52	5.28	1.38	3.45	70.2	39.3	24.6	23.4	190	2816.5
1554806	81	1	1	0	0	0	0	3.98	1.56	4.61	1.68	4.29	1.12	2.62	70.2	41.3	15.4	17.5	71	6.75
1934339	87	0	0	0	0	0	0	5.11	1.56	4.38	1.38	3.76	0.98	2.44	63.9	40.68	15.4	20.16	75.26	82.37
1519896	71	1	1	0	0	0	1	2.78	1.66	4.25	1.5	5.18	1.35	3.37	73.45	47	17.8	16.8	56.7	0.09
2132599	76	0	0	0	0	0	0	5.08	1.27	5.04	1.87	4.3	1.12	2.33	69.58	38.85	38.48	72.6	76.2	12.1
1404831	70	0	0	0	0	0	0	5.27	2.01	4.73	1.06	4.34	1.13	2.91	69.5	38.1	22.7	18.5	72	12.45
2062175	66	0	0	0	0	0	1	5.55	1.91	3.07	0.85	3.19	0.83	1.97	67.24	31.83	53.66	14.01	139.18	2686.5
1333259	84	1	0	0	0	0	0	3.05	0.92	2.56	1.11	3.39	0.88	2.16	50.1	29.7	15.9	9.8	61	29.54
1872821	70	1	0	0	0	0	0	3.23	1.93	4.44	0.92	5.01	1.3	3.72	75.2	47.3	16	16.1	90	14.05
1410522	87	0	0	0	0	0	0	8.29	1.21	3.91	0.4	3.82	0.99	2.55	60.6	32	22.5	47.5	91	18.68
1470288	88	0	1	0	1	0	0	6.61	1.5	2.6	1.23	3.28	0.85	1.97	53.5	29.61	34.3	19.57	29.68	47.45
1586483	81	0	0	0	0	0	0	2.35	1.13	4.29	0.92	3.28	0.85	2.23	64.1	35.9	11.1	9.3	112	6.78
2132162	75	1	1	0	0	0	1	4.48	2.29	5.6	1.18	4.4	1.14	2.72	73.64	40.84	33.12	28.16	97.25	151.6
1135977	84	0	1	0	0	0	0	7.67	1.59	4.16	1.39	5.56	1.44	3.48	74.96	36.55	20	7	55	15.91
2168461	73	0	1	0	0	0	0	5.12	0.49	2.91	0.94	3.94	1.02	2.49	56.78	29.94	18.7	16.14	40.87	9.17
1614660	89	0	0	0	0	0	0	3.88	1.25	4.67	0.91	4.52	1.17	3.26	56.66	37.74	16.6	11.7	53.1	4.6
1883640	84	0	0	0	0	0	0	3.32	0.68	4.25	1.12	2.86	0.74	1.69	68.8	36.8	22	31	66	26.66
1318173	81	1	0	0	0	0	1	5.81	2.03	5.12	1.11	3.79	0.98	2.65	68.1	39.9	21.6	21.9	191	100
1450987	73	1	0	0	0	0	0	5.52	2.16	4.36	0.77	3.87	1	2.6	67.8	32.2	11.1	6.8	79	19.67
1576070	83	0	0	0	0	1	1	8.56	1.06	4.25	1.06	3.6	0.93	2.6	69.4	33.7	26.7	30.05	142.2	100
2080909	75	0	1	0	0	0	0	3.96	1.56	5.08	1.49	3.6	0.93	1.99	69.44	40.2	28.12	16.2	65.72	8.59
1316517	64	0	0	0	0	0	0	2.66	2.07	4.7	0.87	4.84	1.25	3.55	67.7	40.8	22.2	19.3	50	12.88
1643330	91	0	0	0	0	0	0	6.32	1.58	4.88	0.79	3.68	0.95	2.38	82.1	37.7	24.1	20.95	96.1	15.98
1763484	84	0	0	0	0	0	0	4.83	2.53	4.57	2.11	3.99	1.03	2.61	75.2	44.1	20.2	8.09	42.6	19.14
1412081	84	1	1	0	0	0	0	2.39	1.33	4.18	1.1	3.1	0.8	2.09	67.3	36.3	15.6	17.7	91	13.45
2222920	59	0	1	1	0	0	0	1.63	1.08	4.27	1.13	3.45	0.89	2.32	65	41.8	17.2	21.76	61	0.41
1689014	59	0	1	1	0	0	1	1.63	1.08	4.27	1.13	3.45	0.89	2.32	65	41.8	17.2	21.76	61	0.41
1644725	84	0	0	0	0	0	1	3.49	1.21	4.55	1.41	3.14	0.81	2.02	70.22	37.1	28.1	13.58	135	1.54
2116873	68	0	1	1	0	0	1	7.26	1.02	5.06	1.18	2.83	0.73	1.56	71.15	42.63	23.71	34.19	79.93	16.87
1457698	73	1	1	0	0	0	0	4.54	2.47	5.04	2.19	4.42	1.14	2.66	70.7	40.3	17.7	26.6	102	12.89
1675321	89	0	0	0	0	0	1	1.94	1.61	4.05	0.87	3.8	0.98	2.48	70.1	40.8	18.9	12.27	108	0.04
2118582	86	0	1	0	1	0	1	1.61	0.79	4.04	0.76	3.92	1.01	2.56	63.72	36.4	18.31	13.25	63.42	24.01
1336256	92	0	0	0	0	0	0	4.84	0.63	4.27	1.45	3.3	0.85	2.08	57.36	30.76	10.56	8.9	49.42	12.15
1411589	86	0	0	0	0	0	1	4.38	1.8	3.83	0.86	5.32	1.37	3.53	69.5	38.9	11.9	6	400	1862
1889924	78	0	0	1	0	0	0	6.47	1.11	4.12	1.05	3.42	0.88	2.1	65.4	35.1	16	9	65	12.37
1213836	87	1	0	0	0	0	0	4.14	0.67	4.6	0.8	3.11	0.8	1.94	65.1	32.7	16	12.9	67	10.47
1414125	77	1	0	0	0	0	1	5.53	3.02	5.42	2.56	4.86	1.25	3.15	69.1	41.3	57.2	99	148.8	8.51
1570893	84	0	0	0	0	0	0	3.45	1.13	3.7	1.24	4.01	1.03	2.84	65.5	28.8	15.1	9.39	71.8	4.25
2172062	81	0	1	0	0	0	0	1.43	0.4	3.88	1.31	2.96	0.76	1.6	66.15	33.57	47.79	66.41	104.69	208.6
1285528	90	1	0	0	0	0	1	5.09	1.84	4.21	1.12	4.91	1.26	3.12	58.8	33.7	10.2	6.4	65	27.21
1586752	75	1	1	1	0	0	1	3.8	1.02	4.56	1.5	4.21	1.08	2.53	59.7	32	15.1	12.61	99.7	2.14
1806002	76	0	1	0	1	0	1	3.31	1.8	4.33	1	5.5	1.41	3.6	72.6	38.9	22.3	16.08	143.9	2.03
1390112	84	0	0	0	0	0	0	4.41	2.21	5.05	1.78	3.59	0.92	2.66	67.7	35.5	16.4	9.5	96.6	9.56
1265775	66	0	0	0	0	0	0	2.62	1.89	4.04	0.91	3.59	0.92	2.15	61.1	35.7	24.5	29.1	70	11.47
1364314	85	0	0	0	0	0	1	5.53	1.5	3.89	1.05	4.18	1.07	2.76	72.4	32.6	35.7	18.1	402	796.2
1722278	85	0	0	0	0	0	0	4.74	1.39	3.98	1.24	5.86	1.5	3.69	71.4	38.9	20.5	7.07	91.2	14.98
2022650	68	1	0	0	0	0	1	3.21	0.89	4.37	0.91	3.4	0.87	2.12	81.22	37.38	22.57	18.21	83.04	47.12
1679468	87	1	0	0	0	0	1	9.6	1.64	4.3	1.07	3.01	0.77	1.76	73.8	35.9	21.5	20.53	136.95	107.43
1914691	67	0	0	0	0	0	0	2.84	2.23	4.87	2	4.73	1.21	3.8	66.6	36.1	15.2	12.68	80	16.93
2142407	75	0	1	0	0	1	0	4.87	2.46	5.28	1.06	4.77	1.22	3.07	74.19	40.15	23.99	19.53	53.1	14.97
1087114	90	1	0	0	0	0	0	5.08	1.56	3.88	1.22	4.11	1.05	2.3	68.8	32.6	24.9	20.2	77	11.55
1420902	85	1	0	0	0	0	1	4.16	2.42	4.03	1.18	3.68	0.94	2.37	65	36.1	15.8	16.9	94	59.03
1889148	73	1	1	0	0	0	0	3.67	1.49	3.68	1.55	2.86	0.73	2.2	62.5	31.6	21.6	11.34	58.5	39.29
1289563	75	0	0	0	0	0	0	3.71	2.74	4.87	1.75	4.98	1.27	3.08	66.1	42.6	21.5	27.1	56	5.84
1858426	77	1	0	0	0	0	1	4.6	0.68	4.59	0.97	4.16	1.06	2.94	68.5	40	17	12	67	61.6
1987481	72	0	0	0	0	0	0	2.74	2.13	4.55	1.21	3.65	0.93	2.42	64.4	34.3	22.8	37.4	80	5.82
1767370	85	0	1	0	0	0	0	3.69	1.43	3.45	0.54	2.71	0.69	1.23	65.3	36	18	10.54	92.9	11.2
1430141	79	0	0	0	0	1	0	6.8	2.59	5.14	1.44	3.85	0.98	2.38	68.2	39.1	19.5	18.64	186.1	1.07
1229629	78	0	1	1	0	0	0	4.08	1.9	4.75	1.75	4.99	1.27	3.31	66.3	40	13.7	12	65	11.41
1622880	68	1	0	0	0	0	0	1.85	3.01	4.72	1.17	5.58	1.42	3.99	72.82	37.87	52.6	83.3	71.5	7.78
1262179	86	0	0	0	0	0	1	3.93	1.48	4.09	0.89	3.54	0.9	2	58.95	31	13	16.6	46	65.48
1084480	83	0	0	0	0	0	0	5.05	1.89	4.8	1.3	4.72	1.2	3.27	79.4	47.7	20.3	18.44	68.8	7.33
2084714	92	0	0	0	0	0	1	5.94	1.13	4.12	1.93	4.37	1.11	2.38	67.36	38.43	26.35	24.21	58.83	15.24
2118013	58	0	0	0	0	0	0	6.76	2.12	4.18	1.5	4.42	1.12	2.62	69.73	42.97	18.99	21.8	73.18	7.89
1099663	70	1	1	1	0	0	0	6.44	2	3.83	1	1.58	0.4	0.65	4.73	55	47.3	46.3	134	0.22
2111681	66	0	0	0	0	0	0	5.33	1.1	4.55	2.54	4.07	1.03	2.18	70.09	42.65	20.59	22.86	59.81	4.59
1829218	73	0	1	0	0	0	1	2.86	1.42	4.91	0.85	4.51	1.14	3.57	75.2	44.3	21.2	16.64	77.6	8.15
1151842	85	0	0	0	0	0	1	3.38	1.14	4.35	1.1	4.63	1.17	2.58	72.81	45.54	16.85	10.46	48.1	210.25
1805337	71	1	0	0	0	0	1	5.91	1.2	3.71	1.22	4.75	1.2	3.46	79.3	32.1	27	15	397	125.63
2013514	93	0	0	0	0	1	1	3.82	0.96	3.93	1.64	3.09	0.78	1.56	56.81	33.82	21.59	17.61	76.71	2.01
1651904	86	0	0	0	0	0	0	4.26	1.67	4.77	2.78	4.12	1.04	2.38	64.5	41	19.4	17.1	63	0.76
1814725	89	0	0	0	0	0	1	2.48	1.39	4.12	1.02	4.4	1.11	3.09	75.4	40.4	20.8	10.2	61.2	74.19
1770083	91	1	1	0	1	0	0	11.2	2.13	4.47	1.31	3.65	0.92	2.37	78	37.8	18.2	17	49.1	16.54
1628778	85	0	0	0	0	0	1	7.34	1.72	5.2	1.18	5	1.26	2.81	60.7	37.2	122.2	18.8	82	43.36
1838610	87	0	0	0	0	0	1	2.91	1.97	4.72	3.73	5.08	1.28	3.46	72.5	41.7	20	14.12	52.9	0.35
1352436	77	1	0	0	0	1	0	3.25	1.72	3.99	0.83	2.78	0.7	1.4	67.26	21.74	21.88	12.98	86.24	2.83
1796803	68	0	0	0	0	0	0	4.03	2.23	4.27	1.69	3.34	0.84	2.07	66.7	39.2	32.4	66.9	67	2.44
1443516	74	0	0	0	0	0	0	2.7	1.63	3.82	1.04	4.06	1.02	2.51	62.65	38.19	16.2	20.6	83.4	17.1
2165766	75	1	0	0	0	0	0	3.5	1.51	4.62	1.89	4.7	1.18	2.66	81.45	41.76	30.23	20.71	63.9	7.53
1313639	77	1	0	0	0	0	0	3.77	1.32	4.02	1.27	4.86	1.22	3.02	66.3	38.1	25.7	13.1	76	20.31
1094174	83	1	0	0	0	0	1	5.31	1.97	4.12	1.45	4.15	1.04	2.22	69.9	39.6	17.3	14.5	110	43.93
1159922	89	0	0	1	0	0	0	12.83	1.65	4.7	1.45	4.23	1.06	2.67	68.24	34.34	16	14	66	77.47
1841393	74	1	0	0	0	1	1	3.35	1.86	3.93	1.16	4.43	1.11	3.26	69	37.3	13.2	8.56	102.2	80.22
1544746	64	1	0	0	0	0	1	2.6	2.52	4.14	2.6	5.59	1.4	3.93	64	40	25.6	24.24	304	4.71
1654840	94	0	0	1	0	1	0	4.8	2.14	4.41	2	3.28	0.82	2.01	60.32	32.1	19.4	12.51	61.7	0.16
1631055	92	1	0	0	0	0	1	4.23	1.77	4.76	1.68	4.12	1.03	2.81	72.3	40.7	17.5	16.81	99.4	894.77
1703865	81	0	0	1	0	0	1	5.46	2.02	4.24	0.76	5.88	1.47	4.03	75.5	42.9	16.3	9.85	52.9	12.25
2162919	71	0	0	1	0	0	1	4.51	0.98	4.69	2.05	3.85	0.96	2.11	76.64	42.15	20.51	14.44	52.98	31.11
1977917	70	1	0	0	0	0	0	3.12	1.4	4.71	1.11	3.61	0.9	2.21	64.82	33.23	24	27.08	80.18	8.9
1582372	66	0	1	0	0	1	0	4.49	1.1	4.84	0.88	3.61	0.9	2.31	70.53	42.78	27.09	27.84	119.31	13.71
1826004	80	1	0	0	0	0	1	3.71	1.54	5.88	1.02	3.49	0.87	2.44	66	38.7	19.6	14.6	93	19.32
1444663	78	1	0	0	0	0	1	3.35	1.71	5.05	2.78	4.42	1.1	2.71	69.1	41.7	17.5	24.04	71	25.08
1769912	81	0	1	0	0	0	0	4.53	0.58	4.13	0.98	4.1	1.02	2.65	64.5	38.5	19.5	23.23	83.2	1.49
1984588	65	0	1	0	0	0	0	3.25	1.33	4.6	1.01	3.78	0.94	2.38	76.76	40.49	21.01	26.63	90.9	8.88
1609697	76	1	1	0	0	0	0	10.22	2.34	4.95	1.49	3.38	0.84	1.68	77.93	40.49	15.83	16	65.39	5.16
1701062	74	1	0	0	0	0	1	3.5	3.28	5.13	1.2	4.87	1.21	3.6	66.2	36.4	43.7	36.22	90.9	391
1634844	75	1	0	0	0	0	1	3.27	0.93	4.69	1.93	4.67	1.16	3.23	65.3	39.3	21	11.07	125.6	0.24
1362176	86	0	1	0	0	1	0	3.93	1.4	3.83	1.07	2.98	0.74	2.17	69.1	31.66	13.78	9.16	50.94	10.8
1337836	73	0	0	0	0	0	0	3.1	1.76	4.84	0.9	4.15	1.03	2.8	61.2	40.4	18	35.4	68	17.43
1752872	74	0	0	0	0	0	1	4.71	0.99	5.04	0.91	3.95	0.98	2.71	48.4	34.8	13.2	14.5	84	3.41
1416871	84	0	0	0	0	0	1	2.88	1.69	4.48	1.17	3.91	0.97	2.67	68.2	36.3	17.9	9	76	11.48
1761874	76	1	0	0	0	0	1	2.59	1.7	2.94	1.07	4.76	1.18	2.83	68.8	35.4	21.4	6.7	242.6	5330
2055057	71	0	1	0	1	1	0	5.09	1.75	4.95	1.72	4.6	1.14	2.68	78.89	44.01	56.85	65.17	101.23	0.97
2152803	74	0	1	0	0	1	0	4.32	1.15	4.94	0.99	4.2	1.04	2.71	79.91	45.44	37.83	27	183.86	6.49
1236389	79	0	0	1	0	0	1	3.45	2.14	4.35	1.5	4.85	1.2	3.36	61.4	40.7	18.3	20.7	81	19.29
1802702	76	1	0	0	0	0	1	3.72	1.64	4.12	0.99	3.76	0.93	2.75	66.2	29.6	20.5	10.91	117.5	0.32
1618380	84	1	0	0	0	0	1	2.48	0.67	2.83	1.17	2.75	0.68	1.82	65.6	33.3	25.3	66.7	190.2	14.96
1125840	75	1	0	1	0	0	1	4.86	1.59	4.47	1.4	4.49	1.11	3.31	62.2	40	25.1	46.66	137.8	31.82
1809465	81	0	0	0	0	0	0	4.69	1.12	5.27	1.03	4.29	1.06	3.16	79.8	43.7	24	30	53.2	47.84
1864818	68	0	0	1	0	0	0	3.67	1.15	5.28	2.53	3.32	0.82	1.8	74	43.3	24	24	92	10.16
1096313	86	0	0	0	0	0	0	3.16	1.06	4.62	1.9	4.05	1	2.29	73.5	41.1	14.6	15.7	71.7	3.59
1465137	91	0	1	0	0	0	1	3.12	2.05	4.58	1.62	4.74	1.17	3.4	63.1	37.7	18.8	19.81	64.7	15.21
2181347	78	1	1	0	0	0	0	5.29	1.52	4.04	0.67	3.93	0.97	2.66	63.44	34.26	21.7	15.82	53.64	8.37
1319972	88	0	1	0	0	0	0	5.28	1.35	4.78	1.01	3.12	0.77	2.04	63.8	32.8	23.4	28.4	68	28.47
1097351	88	0	1	0	0	0	0	5.28	1.35	4.78	1.01	3.12	0.77	2.04	63.8	32.8	23.4	28.4	68	28.47
1577989	83	1	0	0	0	0	1	3.34	1.23	4.33	1.04	4.66	1.15	3.61	61.2	36.7	25.6	32.86	91.5	37.71
1248793	84	0	1	0	0	0	1	4.47	2.25	4.26	2.22	5.35	1.32	3.44	62.5	39.5	12	14.9	69	49.16
1268078	77	1	0	0	0	0	0	6.17	0.77	2.22	0.7	2.72	0.67	1.81	54.5	27.5	19.3	21.4	46.7	100
1998471	60	0	0	0	0	0	0	2.82	1.37	5.12	1.21	4.06	1	2.51	72.35	40.24	25.67	28.55	58.3	15.69
1890773	68	0	0	0	0	0	0	8.62	2.4	4.67	2.13	3.94	0.97	2.45	73.1	43.8	17.6	38	76	20.47
1942032	65	0	1	0	0	0	0	4.98	1.47	5.43	2.22	5.24	1.29	3.91	74.8	47.9	20.3	16.3	76	8.03
1631054	68	1	0	0	0	0	0	3.55	1.79	5.14	2.46	5.89	1.45	3.31	74.86	45.01	20.14	15.49	89.06	4.8
2032764	76	1	0	1	0	0	1	1.34	1.68	2.85	1.56	2.6	0.64	2.64	66.2	29.9	11.15	8.26	51.11	51.1
1425532	77	1	0	0	0	0	0	5.73	1.35	3.71	0.93	4.51	1.11	3.09	71.3	34.9	20.7	20.5	85	99.73
2123170	71	0	1	0	0	0	1	4.36	1.5	4.29	1.64	5.12	1.26	3.99	69.5	42.7	17.6	23.9	51.4	9.44
1786325	78	0	0	0	0	0	0	5.39	1.42	4.24	1	4.15	1.02	2.91	62.2	33.9	29.6	53.88	189.1	10.33
1948850	80	0	0	0	0	0	0	4.75	1.82	4.18	1.96	4.6	1.13	2.97	76.5	43.5	25	21	64	9.73
2084427	66	0	0	0	0	0	0	1.63	1.61	4.5	0.86	5.13	1.26	3.48	61.99	36.37	30.78	21.23	51.51	11.54
1639515	86	0	0	0	0	0	1	5.28	2.09	4.13	0.91	5.54	1.36	3.68	69.9	42.4	24.1	14.58	154.1	367.1
1244449	32	0	0	0	0	0	0	4.94	3.12	4.21	1.43	3.83	0.94	2.25	63	37.4	16.4	26.2	124	14.5
1325582	88	1	0	0	0	0	1	4.49	1.92	4.54	1.2	4.65	1.14	3	63.1	35	17.1	13.5	118	31.63
1434952	52	0	0	0	0	0	0	2.82	2.75	4.81	2.36	5.1	1.25	3.14	71.8	40	15.7	14.8	72	0.52
1168576	88	0	0	0	0	0	0	4.74	1.04	5.07	1.35	5.02	1.23	2.46	9.42	66.8	20.8	11	86	2.79
1588648	84	0	1	1	0	0	1	3.9	1.75	4.83	2.24	5.02	1.23	3.56	70.8	43.6	39	68.29	91.5	8.68
1916284	69	0	1	1	0	0	0	11.28	1.35	4.67	2.4	4.49	1.1	3.01	73.6	46.7	19	36	57	13.66
1631186	82	0	0	0	0	0	0	1.85	1.3	4.15	0.9	4.45	1.09	2.95	73.99	38.28	25.62	16.57	47.2	8.66
1159039	82	0	0	0	0	0	0	1.85	1.3	4.15	0.9	4.45	1.09	2.95	73.99	38.28	25.62	16.57	47.2	8.66
1184391	89	0	0	0	0	0	0	4.98	1.53	4.49	2.59	4.33	1.06	2.46	72.1	37.39	23.5	15.8	96	28.83
1157184	81	0	1	1	0	0	0	3.2	2.16	4.5	1.15	5.03	1.23	3.06	70.85	37.9	16	10	90	11.79
2057920	71	1	0	0	0	0	0	6.09	0.84	4.85	1.29	4.87	1.19	3.57	70.7	46.6	24	20.21	97.2	11.27
2054198	55	1	1	1	0	0	0	4.38	2.31	5.47	2.13	2.62	0.64	1.37	71.01	39.48	36.6	48.63	71.83	0.29
1540691	84	0	1	0	0	1	1	3.54	1	4.31	1.2	3.89	0.95	2.69	69.1	38.7	22	15.1	64.4	7.89
2140697	87	0	1	0	0	0	1	4.75	3.19	5.07	2.08	4.75	1.16	2.66	77.62	39.88	31.94	25.32	77.63	991.6
1178757	77	0	0	1	0	0	1	2.47	1.55	4.1	1.18	4.67	1.14	2.86	73.08	39.4	19.5	16.5	62	23.81
1788499	55	0	1	1	1	0	0	3.1	0.75	3.41	1.48	3.81	0.93	2.62	4.43	82.1	38.2	29.41	69.8	25.07
1810498	72	0	1	0	0	0	0	3.14	1.48	4.52	1.22	4.22	1.03	3.05	63.6	42.3	13.9	17.7	70	7.4
1541137	62	0	1	1	0	0	1	8.32	0.67	5.38	2.67	4.63	1.13	3.33	79.4	45.5	24.5	34.31	69.6	5.89
2176805	64	0	1	0	0	0	1	4.78	2.21	5.28	1.45	3.65	0.89	2.1	82.19	48.24	25.14	38.89	76.18	65.15
1064660	69	0	0	0	0	0	1	2.84	1.42	4.74	2.99	4.8	1.17	2.61	84.05	44.48	36.64	23.92	74.7	2.18
2134802	75	1	1	1	0	0	1	1.98	0.73	2.25	1.08	2.79	0.68	1.62	64.82	30.7	30.22	12.67	495.62	113.4
1672044	85	0	1	1	0	0	1	2.85	2	4.5	0.91	3	0.73	1.88	69.9	33.9	38.6	36.1	183.4	26.1
1969194	83	1	0	0	0	0	1	1.63	1.98	3.45	1.07	3.21	0.78	1.94	62.97	33.18	26.26	20.38	83.77	0.03
1648603	83	1	0	0	0	0	1	3.7	1.65	4.6	2.02	4.41	1.07	3.17	66.9	39.8	38.3	43.4	85	0.66
1104833	76	0	0	0	0	1	1	2.69	2.46	5.11	1.45	4.99	1.21	3.39	69.5	44.3	12.3	16.4	44	0.04
1758547	84	0	1	0	0	0	0	5.71	1.23	4.82	1.06	3.63	0.88	2.35	77.7	42.5	20.3	19.75	90.2	10.31
1630738	73	1	0	0	0	0	1	4.7	1.09	3.89	1.05	3.3	0.8	2	66.86	34.11	23.01	35.87	235.37	650.1
1168128	71	1	0	0	0	0	0	7	1.22	4.7	1.21	4.62	1.12	3.07	70.21	37.4	24.6	17.6	54	11.62
2155051	58	0	1	1	0	0	0	3.47	1.51	5.11	1.59	3.96	0.96	2.28	74.97	40.09	21.67	33.46	30.39	12.24
1407732	87	1	0	0	1	0	1	4.14	2.74	5	1.26	4.21	1.02	2.69	63.1	39.8	17.8	14.4	86	13.05
1472100	70	1	0	0	0	0	1	5.12	1.76	5.08	1.28	5.45	1.32	3.52	74.04	44.38	17.4	9.3	87.3	62.37
1695926	72	0	0	0	0	0	1	1.85	2.04	4.5	1	4.79	1.16	3.18	73.49	39.51	26.64	21.03	64.95	8.13
1947794	65	0	0	0	0	0	0	2.51	1.14	4.53	4.85	4.38	1.06	1.84	67	36.9	28.1	35.44	61.8	17.26
2098605	40	0	1	0	0	0	0	4.27	2.5	4.98	1.01	4.92	1.19	3.27	77.66	46.32	26.97	30.28	77.9	0.17
1106468	82	1	0	0	0	0	0	3.29	1.64	4.71	0.68	5.42	1.31	3.61	63.2	41.6	15.8	13.9	59	22.17
1072544	80	0	0	0	0	0	0	3.91	1.77	5.13	0.68	5.42	1.31	3.61	15.85	74.96	20	7	55	18.15
1977557	77	0	0	0	0	0	1	3.92	0.89	4.06	0.94	5.34	1.29	3.62	82.04	45.37	28.03	20.03	97.56	0.01
1616445	71	1	1	0	0	0	0	5.76	2.67	4.74	2.67	5.3	1.28	3.94	73	44.6	17.5	28.14	118.5	6.83
1856213	69	1	1	1	0	0	1	5.09	0.89	4.43	1.08	4.39	1.06	2.84	76.08	44.58	18.47	14.2	90.75	0.02
1435700	82	1	0	0	0	0	0	3.7	2.42	4.89	1.64	5.51	1.33	3.91	61	38.2	13.2	10.9	91.9	13.69
1946476	71	1	1	1	0	0	1	3.71	1.67	5.13	1.46	3.44	0.83	2.53	66.7	43.1	15.6	17.7	72	43.35
1556542	88	0	1	0	1	0	1	3.35	1.4	3.7	1.58	4.85	1.17	3.3	66.7	43.4	21.6	15.4	91	1815.5
1714410	84	0	1	1	0	0	1	3.85	1.86	4.83	2.25	4.23	1.02	2.82	73.3	42.1	32.1	31.58	109.1	107.12
1882737	80	0	1	0	0	0	0	2.87	1.69	5	2.82	3.94	0.95	2.28	71.3	40.1	20	27	43	10.68
2129367	68	0	0	0	0	0	0	3.92	1.42	4.51	0.79	3.94	0.95	2.63	70.39	36.65	32	27.58	64.1	7.92
2006930	83	0	0	0	0	0	1	3.56	1.59	4.31	1.84	3.65	0.88	1.93	68.14	36.35	15.21	27.51	68.72	79.15
1385241	73	0	1	0	0	1	0	3.07	0.89	4.72	1.4	5.6	1.35	3.61	71.77	41.1	33.64	23.04	53.22	7.92
1362442	76	1	0	0	0	0	0	6.42	2.1	3.48	1.72	4.4	1.06	2.94	58.8	39.5	14.3	10.7	69	24.33
1852117	70	0	0	0	0	0	0	3.9	1.42	4.63	1.74	4.4	1.06	3.15	67.8	43.3	26.4	33.24	45.7	3.18
2020035	65	1	0	0	0	0	1	3.34	2.23	4.13	1.18	4.4	1.06	2.8	72.62	38.67	19.29	6.12	293.09	608.6
1827499	71	0	0	0	0	0	1	3.24	2.52	4.43	1.53	4.94	1.19	3.27	67.2	43.5	18.9	11.5	65	0.36
2044139	87	1	0	0	0	0	1	6.68	1.26	4.2	1.17	3.53	0.85	2.29	61.6	28.6	19.5	23.6	73	14.66
1998148	72	0	0	0	0	0	0	3.23	1.66	5.21	1.58	3.53	0.85	1.96	74.39	41.64	26.34	36.94	74.29	7.29
1990281	71	1	0	0	0	0	1	2.65	1.07	4.24	1.48	3.49	0.84	2.24	60	35.5	28.3	17.8	131	1918
1680133	74	1	1	1	0	0	0	3.17	1.36	4.1	1.15	3.74	0.9	2.63	63.4	38.9	13.7	12	54	8.08
1135797	98	0	0	0	0	1	1	3.5	2.47	4.89	1.21	4.53	1.09	3.24	68.1	39.8	20.4	15.7	54	22.03
2038058	77	1	0	0	1	0	1	3.79	1.44	3.99	2.01	3.99	0.96	2.22	72.67	36.86	29.42	13.12	78.68	3.77
1996774	63	0	1	0	0	0	0	3.09	1.24	4.7	1.47	3.45	0.83	2.22	63.6	43.2	13.9	15.5	74	19.05
1389344	69	0	0	0	0	0	0	3.39	1.69	4.92	1.51	3.37	0.81	2.03	60.6	35.4	14.7	11.9	51	12.9
2003731	67	0	0	0	0	0	0	3.48	2.03	5.04	1.07	4.58	1.1	2.99	69.66	39.31	33.15	28.6	53.09	7.37
1424299	77	0	0	0	0	0	0	3.87	1.9	4.17	1.31	5.29	1.27	3.88	72.2	35.3	25.7	45.3	125	6.27
1789567	72	0	0	0	0	0	0	2.3	1.18	4.12	1.84	3.25	0.78	1.9	64.1	39.5	20.87	20.1	44.01	15.11
1290130	76	0	0	0	0	0	1	2.25	1.4	4.01	1.6	4.96	1.19	3.15	67.1	39.2	16.7	22.4	309	100
2082598	84	0	1	1	0	0	0	5.66	0.73	4.89	1.18	3.92	0.94	2.68	63	38.4	17.1	16.7	71	5.23
1663948	84	0	1	1	0	0	0	5.66	0.73	4.89	1.18	3.92	0.94	2.68	63	38.4	17.1	16.7	71	5.23
1704611	67	0	0	0	0	0	0	2.46	1.87	4.67	1.21	5.09	1.22	3.55	69.1	43.2	18.6	16.9	71	1.61
1607576	70	0	0	0	0	0	0	4.14	1.01	4.53	1.49	4.09	0.98	2.47	65.35	40.9	24.4	33.6	106.1	9.23
1533855	76	0	1	0	0	0	0	3.08	1.03	4.12	1.47	3.34	0.8	3.04	68	36.6	18.5	20.96	48.8	13.7
1830745	82	0	0	0	0	0	1	4.37	1.87	4.54	1.17	4.05	0.97	2.89	64.6	38.3	17.8	13.07	62.3	5.85
2050561	80	0	0	0	0	0	1	3.81	1.78	4.79	1.42	3.01	0.72	1.64	66.33	35.65	19.09	12.23	61.93	0.58
1871715	84	0	0	0	0	0	1	5.9	1.58	4.42	2.36	4.81	1.15	2.69	77.75	42.89	33.12	25.92	97.72	0.01
1388087	86	0	0	0	0	0	0	8.63	1.8	4.5	0.92	5.02	1.2	3.43	66.6	35	62	67.8	167	27.2
2142576	84	0	1	0	0	0	0	6.48	1.56	4.51	1.02	3.18	0.76	1.92	59.8	39.4	38.5	84.6	142	50.24
1349517	84	0	1	0	0	0	0	6.48	1.56	4.51	1.02	3.18	0.76	1.92	59.8	39.4	38.5	84.6	142	50.24
1211483	81	0	0	0	0	0	0	3.66	1.37	4.21	1.81	4.65	1.11	2.59	71.95	43.3	19.5	13	101	8.23
1570922	77	0	0	0	0	0	0	4.26	1.72	3.77	1.61	5.07	1.21	3.08	69.06	35.68	26.5	43.8	66	3.15
1389495	96	0	1	0	0	0	1	4.17	0.79	3.15	1.16	3.27	0.78	2.12	57.7	16.48	100.1	14.02	369.61	802.1
2366183	94	0	0	0	0	0	0	2.46	0.66	3.36	1.2	4.53	1.08	3.08	74.85	41	26.8	12.1	110.09	6.19
2087325	78	0	0	0	0	0	1	4.92	0.97	4.67	0.66	3.65	0.87	2.48	67.7	35.24	23.92	21.39	54.41	4.89
1700768	90	0	1	0	1	0	1	3.54	1.97	3.98	1.45	2.98	0.71	1.87	69.6	35	34.2	33.1	106	7.36
1173055	83	0	1	0	1	0	0	2.02	1.03	3.69	2.31	3.15	0.75	2.03	58.14	33.39	23.23	16	58	10.25
1688237	71	0	0	0	0	1	0	3.05	1.13	4.74	1.7	5.21	1.24	3.56	66.7	38.8	14.8	13.6	95	4.87
1327937	86	0	0	0	0	0	0	6.19	1.16	3.7	1.01	4.79	1.14	2.58	72.29	40.29	13.48	16.07	50.54	5.61
2032076	72	0	1	0	0	0	0	3.4	1.07	5.21	1.01	3.11	0.74	1.91	61.93	34.99	23.62	23.28	54.66	8.1
1877320	65	0	1	1	0	0	1	3.34	1.76	5.44	1.69	4.63	1.1	3.1	80.3	48.6	18	26	60	51.85
2177433	58	0	0	0	0	0	0	2.57	2.02	4.87	1.03	5.14	1.22	3.45	71.19	40.25	26.29	11.91	57.49	9.31
1831646	76	0	1	0	0	0	1	5.03	1.49	3.29	1.13	3.33	0.79	2.35	57.2	33.3	69.7	16.83	337.8	4407
1383438	72	0	0	0	0	0	1	5.76	0.86	4.66	1.45	4.3	1.02	2.62	73.38	42.82	20.8	21.51	62.73	5.23
1318193	65	1	1	0	0	0	0	6.58	1.57	4.82	1.24	4.81	1.14	3.24	66.2	41.5	15.4	18.5	52	9.84
1526271	90	0	1	0	1	0	1	3.78	2.37	3.66	1.08	6.67	1.58	4.6	75.6	43.19	72.74	23.45	840.07	453.4
1863178	84	0	1	0	1	0	1	1.51	1.09	4.98	1.2	3.42	0.81	2.47	70	47.7	20.6	19.7	37	5
1345418	76	1	0	0	0	0	0	5.36	2.15	4.67	1.74	3.97	0.94	2.29	63.4	33.7	14	21	112	13.44
1328417	76	1	0	0	0	0	0	5.36	2.15	4.67	1.74	3.97	0.94	2.29	63.4	33.7	14	21	112	13.44
2075009	82	1	0	0	0	0	1	4.04	1.55	4.55	2.42	3.76	0.89	2.05	69.92	37.67	22.96	16.19	71.62	15.93
2100325	55	1	1	0	0	0	1	2.01	2.22	4.91	1.09	5.54	1.31	3.73	77.59	42.8	27.34	35.05	53.92	0.02
2002512	81	1	0	0	0	0	1	2.87	1.91	3.99	1.8	4.06	0.96	2.84	64.3	43.5	14.8	14.2	67	12.03
1669064	70	0	1	1	0	0	1	2.16	1.65	4.79	1.69	3.68	0.87	2.41	69.2	42.2	12.3	10.57	58	20.23
2014097	75	0	0	0	0	0	0	3.55	1.54	4.3	1.53	3.81	0.9	2.21	64	41.32	20.32	14.79	80.24	3.54
2006942	72	0	0	0	0	0	0	3.99	1.07	4.72	0.83	3.43	0.81	2.69	61.5	43.9	17.6	10.9	152	10.6
2160195	69	0	1	0	0	0	0	2.26	1.81	4.49	2.55	3.56	0.84	1.92	64.09	38	23.7	21.52	43.92	8.88
1168021	88	1	0	1	0	0	1	3.91	1.69	5.15	1.36	5.51	1.3	3.98	72.27	37.52	14.3	18	57	91.03
1363085	81	0	0	0	0	0	1	3.58	1.73	4.44	2.01	4.58	1.08	3.12	59.8	40.5	22.9	15.6	49	11.37
1975498	61	0	0	0	0	0	1	1.64	1.01	1.78	2.72	3.52	0.83	1.88	64.73	36.81	65.63	27.29	340.16	2470.5
1390734	75	1	0	0	0	0	0	3.02	1.88	4.05	0.77	3.86	0.91	2.65	63.6	34.5	18.35	9.7	88	4.92
2095588	87	0	0	0	0	0	0	8.4	2.29	4.34	0.74	2.8	0.66	1.8	76.36	39.62	23.45	19	74.76	16.83
2012670	90	0	0	0	0	0	0	3.69	2.42	4.85	0.99	5.05	1.19	3.41	77.78	44.72	24.55	17.34	57.47	8.17
1626361	72	1	0	0	0	0	0	3.13	1.33	4.86	0.84	4.67	1.1	3.42	69.8	39.5	12	26.07	103.6	7.54
1106493	80	1	0	0	0	0	0	4.5	0.93	2.5	1.01	3.61	0.85	2.15	44.1	22.2	16.7	8.3	43	17.11
1309775	74	0	0	0	1	0	1	3.65	2.42	4.8	1.17	5.1	1.2	3.33	68.7	46.1	13	18.9	90	4.82
2042060	55	1	1	0	0	0	1	3.49	1.41	6.33	1.71	3.83	0.9	2.15	70.96	42.11	30.98	29.41	72.12	6.69
1092624	82	0	0	0	0	0	0	4.5	1.57	4.55	0.85	4.47	1.05	2.83	66.68	36.7	21.39	18.13	50.76	10.44
1252906	67	1	0	0	0	0	0	5.03	2.14	4.28	1.1	4.47	1.05	2.7	66.9	40.1	11.5	10.9	85	31.12
1917961	67	1	0	0	0	0	0	5.03	2.14	4.28	1.1	4.47	1.05	2.7	66.9	40.1	11.5	10.9	85	31.12
1723769	69	1	0	0	0	0	1	8.15	2.16	4.75	1.1	4.26	1	3.22	64.56	37.54	16.1	13.1	69.2	56.42
1691598	72	1	1	0	0	0	0	5.54	1.13	5.9	1.51	3.75	0.88	2.52	71.74	39.51	17.1	11.97	180.5	11.74
2166841	86	0	1	1	0	0	0	2.75	1.08	4.08	2.05	2.9	0.68	1.57	64.58	31.39	24.27	20.26	57.41	27.44
1761242	68	1	0	0	0	0	1	2.26	1.79	4.22	2.41	5.12	1.2	3.15	75	47	28.9	45.81	114.1	13.95
1669873	82	0	1	0	0	0	0	3.46	1.48	4.89	1.85	4.91	1.15	3.54	70.8	44.6	21	19.57	115.3	18.43
1578209	84	0	0	0	0	0	0	6.39	2.18	4.99	1.29	5.34	1.25	3.55	75.4	43.8	23.5	31.6	73	29.12
1464206	89	0	0	0	0	0	1	3.04	2.15	4.5	1.67	5.47	1.28	4.03	62.5	43.2	14.3	13.6	64	46.98
1317138	88	1	0	0	0	0	1	4.6	1.84	3.41	1.61	3.85	0.9	2.61	58.5	35.5	11.8	14.7	61	21.7
1605775	75	1	1	1	0	0	1	5.95	2.7	5.39	2.63	4.92	1.15	3.23	73.3	48.9	19.4	29.3	103	9.98
1849092	68	1	0	0	0	0	1	5.16	4.01	5.16	1.59	4.28	1	3.01	59.8	31	24	48	85	13.61
2181139	61	0	0	0	0	0	1	2.1	2.37	4.15	1.44	4.71	1.1	2.96	68.24	38.5	30.61	18.19	91.21	57.4
1200912	78	0	0	0	0	0	0	4.05	1.14	4.74	0.6	2.27	0.53	1.37	65.6	35.1	22.8	30.4	57.6	38.5
1918877	70	1	0	0	0	0	1	2.81	0.92	4.9	0.8	5.32	1.24	4.09	78.9	45.1	26	39	62	0.02
1385045	82	1	0	0	0	0	1	3.98	1.79	5.04	1.75	4.38	1.02	2.72	69.43	32.27	18.28	15.93	372.15	100
1203194	87	0	0	0	0	0	0	1.67	1.96	3.81	0.71	3.91	0.91	2.68	66.47	39.35	24.73	10.16	55.95	3.35
1231111	86	1	0	0	0	0	0	2.26	1.29	4.16	0.96	3.96	0.92	2.55	58.6	37.1	15.5	15.7	85	19.42
1614913	72	1	0	0	0	0	1	5.44	1.7	4.29	0.91	2.5	0.58	1.65	59.1	29.3	13	8.27	124.5	34.61
1706287	78	1	0	0	0	0	0	4.12	1.29	5.12	1.97	4.44	1.03	3.02	61.2	34.8	21	30.25	138.9	4.49
1281632	86	0	0	0	0	0	0	6.82	1.39	4.27	2.96	4.01	0.93	1.87	56.61	29.08	16	15	82	9.79
1409867	77	0	0	0	0	0	0	5.12	1.85	3.36	0.92	4.53	1.05	3.13	62.1	33.1	23.8	13.2	75	13.78
1556830	80	1	0	0	0	0	0	6.53	2.88	5.02	1.58	3.41	0.79	2.18	77.1	39.2	40.1	37.1	123	9.1
2125874	58	0	0	0	0	0	1	3.26	1.61	5.24	1.59	4.75	1.1	2.93	80.51	43.75	31.55	28.35	66.34	5.53
1638487	64	1	0	0	0	0	0	3.96	2.91	4.63	1.54	3.11	0.72	1.97	71.3	38.47	32.85	38.08	68.77	11.86
1748489	68	0	0	0	0	0	1	2.52	1.62	3.92	1.2	3.98	0.92	2.51	70.88	41.14	23.79	18.23	71.69	1.67
2029022	69	0	1	0	0	0	1	6.89	1.43	4.87	1.51	2.64	0.61	1.34	69.95	35.41	48.18	39.99	238.02	2125
1312182	79	0	0	0	0	0	0	4.49	3.06	5.03	2.05	5.41	1.25	3.75	73.2	40.3	23.1	24.6	84	6.89
1235451	79	0	0	0	0	0	0	2.77	1.42	4.78	2.61	5.93	1.37	3.81	67.8	43.4	21.2	18.2	59	11.56
1326069	92	1	0	0	0	0	0	3.93	1.88	4.97	0.89	4.42	1.02	3.09	69.9	38.2	22.6	11.9	79	23.61
2052713	83	1	0	0	0	0	1	4.65	1.07	3.96	0.59	2.86	0.66	1.93	66.38	31.59	21.03	18.27	74.68	23.07
2092972	67	1	1	0	0	0	1	2.81	1.54	4.36	2.4	4.29	0.99	2.4	74.36	41.53	38.06	41	58.23	0.02
1458826	72	1	0	0	0	0	0	2.83	2.06	4.59	1.22	4.86	1.12	3.39	69.1	38.7	17	15.7	48	8.75
1642019	81	0	1	0	1	0	0	4.62	1.76	5.17	1.07	4.47	1.03	2.89	69.6	38	21.2	10.31	53.3	9.24
1308950	91	1	0	0	0	0	0	3.87	1.82	5.7	1.08	4.34	1	2.7	63.4	34.7	16.88	15.91	93.53	4.98
2326707	57	0	0	0	0	0	0	8.38	1.52	4.35	1.09	3.43	0.79	2.55	70.1	40.9	60.7	73.21	170.4	16.07
1661242	57	0	0	0	0	0	0	8.38	1.52	4.35	1.09	3.43	0.79	2.55	70.1	40.9	60.7	73.21	170.4	16.07
2135879	67	0	1	0	0	0	1	1.96	1.08	4.8	5.03	5.08	1.17	2.63	74.56	41.16	32.33	43.33	76.05	0.99
1760489	87	1	0	0	0	0	1	2.79	1.22	3.94	0.49	4.26	0.98	2.72	59.8	35.1	15.9	6.43	75.8	57.67
1972054	88	0	0	0	0	0	1	4.45	1.33	4.31	1.11	3.7	0.85	2.35	75.37	42.75	28.67	21.63	97.19	65.08
1744299	71	0	1	0	0	0	0	3.98	2.19	4.85	1	4.31	0.99	3.06	75.7	44.7	16.3	13.9	23	2.76
1708076	81	0	0	0	0	0	1	3.24	1.71	4.96	1.15	4.53	1.04	3.07	65.1	38.7	15.4	7.59	66.8	17.97
2110417	70	0	0	0	1	0	1	4.7	1.44	4.14	2.54	5.19	1.19	2.95	69.84	40.88	29.49	51.13	64.03	1.04
1623964	62	0	0	0	0	0	1	7.96	1.41	4.4	3.54	5.06	1.16	3.65	82.8	46	36.7	38.35	170	352.43
1955235	93	0	0	0	0	0	1	2.99	2.14	4.48	2.37	4.8	1.1	3.23	71.3	44.3	19	13	58	13.04
2139050	65	0	0	0	1	1	0	3.95	1.36	4.4	1.54	3.93	0.9	2.68	68.1	43.6	20.5	13.4	55	8.71
1919640	74	1	0	0	0	0	1	4.82	2.32	4.64	1.24	3.67	0.84	2.27	77.08	41.99	28.05	25.33	78.95	0.01
2071156	83	0	1	1	0	1	1	2.87	1.97	4.62	1.1	3.89	0.89	2.5	70.41	39.47	21.29	19.77	100.83	70.33
1406500	90	1	0	0	0	0	0	2.51	1.12	4.07	0.74	2.71	0.62	1.79	53.64	28	13.32	5.37	37.69	5.23
1865163	81	0	1	0	0	0	0	3.7	1.8	4.16	3.29	4.59	1.05	3.02	70.1	37.1	19	21	70	7.05
1902535	80	1	1	0	0	0	0	3.26	0.37	4.29	0.74	3.63	0.83	2.58	71.4	30.2	26	23	57	5.52
1589640	96	0	0	0	0	0	1	3.98	1.3	4.36	0.87	3.15	0.72	2.19	64	34.5	13.8	8.9	45	65.98
2074314	66	1	0	0	0	0	1	3.31	1.32	3.78	1.85	3.5	0.8	1.86	71.04	37.85	56.52	88.89	58.07	0.64
2110560	71	0	1	0	0	0	0	2.87	1.33	4.75	2.26	4.16	0.95	2.34	69.33	37.06	80.62	78.1	87.42	3.08
2123246	74	1	0	0	0	0	0	4.24	1.69	4.96	1.9	4.38	1	2.52	76.05	41.57	30.39	39.35	82.81	8.82
2091648	62	0	0	0	0	0	0	3.21	1.61	4.88	1.5	4.69	1.07	2.94	81.91	46.43	29.5	28.69	67.63	14.17
2142122	68	0	1	1	0	0	0	3.43	1.68	4.2	2.06	4.56	1.04	2.61	67.13	39.84	29.98	31.18	50.98	8.75
1433764	82	0	1	0	0	0	0	3.69	2.07	5.66	1.35	4.87	1.11	3.16	68.9	41.8	26.5	30.9	76.3	6.2
2160493	63	0	1	0	0	0	0	4.27	1.45	5.12	1.46	4.74	1.08	3	79.82	42.18	22.84	13.98	68.71	20.03
1589302	70	0	0	0	0	0	0	3.43	1.95	4.46	1.39	3.91	0.89	2.61	69.4	38	18.6	16.6	121	2.35
2040209	59	1	0	0	0	1	0	1.75	1.28	4.39	1.3	3.21	0.73	1.89	67.89	36.34	24.06	13.19	91.61	7.21
1890127	81	0	0	0	0	0	0	4.6	1.35	4.11	2.1	3.65	0.83	2.4	77.7	41.7	34	28	71	32.72
1769139	71	0	0	0	0	0	0	2.4	1.16	4.81	1.88	4.62	1.05	3.16	73.3	45.4	18	27.51	100.4	9.2
1558151	68	1	1	0	0	0	0	8.05	3.09	4.79	1.22	3.83	0.87	2.47	64.7	37.4	33.1	34.6	72	5.65
1998245	72	0	0	0	0	0	0	4.16	1.36	4.7	1.88	2.82	0.64	1.33	75	41.9	26.14	37.27	46.1	8.23
1620014	95	0	0	0	0	0	1	4.23	1.96	4.73	1.05	5.42	1.23	10.21	74.7	41.2	18.1	9.25	103.1	507.76
1761631	65	0	1	0	1	0	0	4.03	2.69	4.67	1.9	6.48	1.47	5.04	70.2	39.3	16.5	20.41	82.9	19.74
1980168	69	0	0	0	0	0	0	3.76	1.61	4.95	1.09	5.03	1.14	3.39	78.98	42.2	21.32	23.63	68.18	5.09
1852722	80	0	0	0	0	0	0	7.11	0.93	4.71	0.89	4.28	0.97	3.44	72.8	38.4	41.57	18.75	85.1	7.4
1875241	69	0	0	0	0	0	0	4.74	0.93	4.89	1.11	6.4	1.45	4.45	48.2	21.1	20.1	7.55	98.4	0.18
1797954	82	0	0	1	0	0	1	2.57	1.95	4.71	0.95	3.4	0.77	2.53	62.27	34.6	14.4	12.4	55.2	12.65
1822303	84	0	1	0	1	0	0	4.98	1.38	4.99	1.54	3.89	0.88	2.64	67.7	41.5	28	31.31	65	5.28
1795523	65	0	0	0	0	0	0	5.15	0.97	5.22	2.2	5	1.13	3.66	76.9	43.7	19.6	20.15	71.6	4.18
1986866	77	0	0	0	0	0	0	4.46	2.22	3.94	0.3	2.7	0.61	1.95	78.07	36.86	20.91	26.28	88.66	6.42
1177640	87	0	0	0	0	0	1	4.46	1.89	4.9	2.01	6.02	1.36	3.29	79.31	43.25	21	23.5	150	0.08
1792983	82	0	1	1	0	0	0	3.07	1.25	5.04	2.14	3.32	0.75	1.88	68.4	42.7	19.6	30	51	4.01
1825803	84	0	1	1	0	0	1	3.63	0.79	3.84	0.78	3.63	0.82	2.79	53.1	31.3	12.2	10.3	152	92.7
1413179	77	0	0	0	0	0	1	4.2	2.05	4.83	1.02	5.36	1.21	4.04	67.73	36.41	24.2	20.8	237.6	4.17
1589812	54	0	0	0	0	0	0	3.44	1.98	5.23	4.37	4.52	1.02	3.69	69.1	41.6	24.2	25.62	64.2	1.74
1822347	66	0	0	0	0	0	0	5.69	1.68	4.82	1.61	4.62	1.04	3.3	60.7	34.7	20.2	38.66	64.5	7
1456241	73	0	1	0	1	0	1	3.14	1.95	5.26	1.43	3.91	0.88	3.09	70.2	42.7	25.3	41.5	51.8	18.63
1763575	83	0	0	1	0	0	1	3.99	0.85	3.95	1.5	4.76	1.07	2.84	67.14	33.71	21	21.5	135.83	1630
2115822	77	0	1	1	0	0	0	3.29	1.48	5.08	1.47	7.03	1.58	4.78	77.25	43.56	47.58	44.33	85.15	12.23
2024542	86	0	0	0	1	0	1	3.3	1.18	4.25	1.48	3.92	0.88	2.37	66.64	38.99	22.96	9.1	56.06	0.64
1711849	80	0	0	0	0	0	0	3.5	1.77	4.59	0.74	3.79	0.85	2.68	68.9	40.3	22.5	13.2	98	9.75
1395512	81	1	0	0	0	0	0	3.17	1.52	2.97	0.83	4.24	0.95	2.92	69.4	40.9	16.6	9.6	45	16.12
1050115	84	0	1	1	0	0	0	4.04	1.73	4.36	2.28	4.91	1.1	3.6	74.6	43.5	15.1	12	90.8	6.39
2156791	90	1	1	1	0	0	0	10.92	3.46	3.58	1.54	3.17	0.71	1.76	71.24	34.08	16.85	17.23	58.55	9.46
1799132	59	0	1	0	0	0	1	4.79	1.63	4.93	1.8	3.71	0.83	2.59	69.3	44.5	16.5	21.75	91.7	6.12
2007400	73	0	1	0	0	1	1	7.28	1.59	4.6	1.24	5.32	1.19	3.26	66.91	36.52	32.44	32.25	46.31	9.59
1404299	67	1	0	0	0	0	1	5.79	1.73	5.05	1.06	3.98	0.89	2.6	77.6	39.4	31.2	53.4	3	66.11
1878674	83	0	0	0	0	0	1	2.91	1.55	4.41	1.88	6.04	1.35	4.67	74.1	40.6	24	21	56	0.08
1192928	82	1	0	1	0	0	1	3.29	0.61	3.5	1.62	3.63	0.81	2.07	58	22.9	20.8	25.3	229.5	100
1580463	78	0	0	0	0	0	0	4.93	2.61	4.71	1.11	4.89	1.09	3.23	66.5	37.4	12	14.2	84	14.33
1459507	68	0	0	0	0	0	1	7.39	1.93	4.95	0.85	3.59	0.8	2.01	63.4	34.6	58.5	61.85	95.4	89.24
1688801	82	0	0	0	0	0	1	5.97	1.21	5.32	1.92	4.09	0.91	2.76	76.8	39.9	21.8	13.02	73.7	17.75
2205894	72	1	0	0	0	0	0	3.08	2.22	4.88	1.12	4.81	1.07	3.43	62.88	32.73	24	45.1	75	4.53
1240160	72	1	0	0	0	0	1	3.08	2.22	4.88	1.12	4.81	1.07	3.43	62.88	32.73	24	45.1	75	4.53
1771122	88	1	1	1	0	0	0	3.58	0.68	3.47	1.17	3.24	0.72	2.24	60.2	34	22.9	17.6	88.4	18.78
1409722	81	1	0	0	0	0	0	2.78	1.41	4.45	1.02	4.59	1.02	3.19	53.03	32.9	13.38	12.83	59.49	23.58
2202687	56	0	1	0	0	0	0	2.78	1.14	5.58	1.59	3.6	0.8	2.08	78.55	42.66	32.98	27.04	67	7.7
1121049	74	0	0	0	0	0	0	3.45	2.06	5.22	2.44	5.27	1.17	4.52	64.5	34.6	22.7	26.1	73.7	27.52
2065070	69	0	0	0	0	0	0	1.9	2.91	3.8	1.51	4.37	0.97	2.71	65.25	35.97	27.53	27.38	67.91	11.05
2113103	60	1	1	0	0	0	0	3.42	2.04	5.16	1.99	4.19	0.93	2.36	74.12	42.54	24.92	32.14	102.09	4.72
1427951	83	1	0	0	0	0	0	5.22	1.8	4.3	1.33	3.92	0.87	2.53	66.2	31.1	33.1	89.3	74.4	7.94
1040989	66	0	1	1	0	0	0	4.04	1.33	5.12	2.14	3.47	0.77	1.95	71.16	41.23	31.67	32.92	53.63	4.76
1862170	79	0	1	0	0	0	1	9.99	1.91	3.98	1.41	4.87	1.08	3.62	71.3	44.1	24.9	16.4	72.6	7.04
2266423	61	0	0	0	0	0	0	3.18	1.84	5.1	1.93	4.78	1.06	2.84	74.26	45.21	27.98	19	49.14	13.68
1161344	91	1	1	0	0	0	0	3.85	2.87	5.26	2.74	4.51	1	2.09	75.3	41.4	42.1	83.5	63	11.75
1624205	88	1	0	0	1	0	0	3.73	1.25	4.2	1.52	4.15	0.92	2.84	59.67	34.5	16.2	12.5	57	12.9
1864910	79	1	1	0	0	0	1	2.63	1.61	4.79	1.49	3.7	0.82	2.5	63.6	43	11.4	12.1	86	146.58
1726759	90	1	0	1	0	0	0	3.11	1.24	4.93	2.04	3.52	0.78	2.21	75.2	34.6	25.1	27.54	87.7	3.2
1916569	91	1	1	0	0	0	1	4.45	2.11	5.2	1.24	4.74	1.05	3.69	70.6	40.8	15	11	96	12.49
2012032	75	1	0	0	0	0	0	2.45	0.89	5.05	0.85	2.62	0.58	1.65	67.92	37.46	16.65	13	88	19.64
1130957	79	1	1	0	0	0	0	5.75	1.9	4.35	1.37	3.84	0.85	2.58	61.8	33.6	11	18	58	10.66
1907596	69	1	0	0	0	0	1	2.73	0.87	3.54	1.56	3.75	0.83	2.21	64.52	34.06	17.61	19.6	69.01	0.2
1464710	66	1	0	0	0	0	1	3.36	2.01	4.09	1.39	4.79	1.06	3.23	66	27.32	19.2	8.98	225.32	65.72
1378461	95	1	0	0	0	0	1	6.19	0.93	4.5	0.91	6.33	1.4	4.3	69.3	42.8	24.6	17	85.3	46.52
1372196	84	0	0	0	0	0	1	5.51	2.46	4.68	1.59	5.11	1.13	3.35	63.63	34.15	20.2	19.34	51.92	39.41
1719061	68	1	0	0	0	0	0	3.71	1.47	4.73	1.93	4.48	0.99	2.77	75.8	41.6	24.9	32.3	102	1.64
1387791	75	0	0	0	0	0	0	4.98	1.18	4.22	1.47	4.12	0.91	2.67	66.3	37.5	16.3	18.9	94	6.22
1811093	69	0	1	1	0	0	1	3.78	1.55	5.03	1.78	4.49	0.99	3.33	70.6	43.6	22.5	15.53	63.5	14.61
1223670	72	0	0	0	0	0	0	6.66	1.39	4.41	1.48	4.31	0.95	2.5	72.66	33.25	19.7	30	95	42.49
1616801	66	0	0	0	0	0	1	3.18	1.27	4.12	1.53	6.31	1.39	4.22	78.16	43.46	28.88	15	85.18	0.21
1255430	73	1	0	0	0	0	0	3.23	2.7	4.87	1.69	3.5	0.77	2.1	69	40.9	15.3	25.7	62	19.01
1687453	82	0	1	1	0	0	1	3.6	1.46	4.61	1.49	4.6	1.01	3.17	60.4	38.3	16.2	8.9	46	17.82
1833228	86	0	0	0	0	0	0	4.69	0.76	4.4	0.84	3.69	0.81	2.64	61	25.6	14.5	4.99	147.8	3.63
1716747	69	0	1	0	1	0	1	6.46	0.89	3.73	1.04	3.69	0.81	2.41	72.41	41.3	23.12	21.26	51.08	9.42
1363868	74	0	0	0	0	0	0	1.87	1.55	4.19	1.45	4.83	1.06	3.39	68.7	44.9	19.9	22.7	64	14.69
2058277	80	0	1	0	0	0	0	4.29	1.25	4.95	2.16	3.97	0.87	2.26	71.01	39.39	29.83	29.21	106.64	29.49
1925274	83	0	0	0	0	0	0	3.16	2.21	4.68	1.15	5.57	1.22	3.93	81.9	46.2	34.3	50.6	66.9	24.15
1699447	62	1	0	0	0	0	0	3.09	3.21	4.68	1.51	6.76	1.48	4.85	67.2	44.1	19.5	31.1	83	8.02
1788084	70	0	0	0	0	0	1	3	3.07	4.42	1.1	5.71	1.25	4.13	67.72	35.57	27.31	36.16	53.8	1.86
2033617	89	0	0	0	0	0	1	3.2	2.6	4.2	1.45	4.02	0.88	2.48	80.34	42.95	22.56	12.22	71.33	34.61
2063698	76	0	1	0	1	0	1	4.21	1.35	3.73	5.46	3.93	0.86	1.91	76.33	43	28.03	24.95	80.24	4.75
1569022	73	1	0	0	0	0	1	6	2.11	5.01	1.17	4.48	0.98	3.15	64.9	40	11.6	14	53	15.75
1937588	70	1	0	0	0	0	1	2.86	1.62	2.98	0.92	3.43	0.75	2.3	62.3	26.5	65	65	779	377.2
1660335	76	0	0	0	0	0	1	2.7	4.41	4.9	1.5	4.21	0.92	2.92	67.9	42.5	16.7	14.2	68	0.03
1081455	71	0	0	0	0	0	0	4.69	2.15	4.72	1.73	4.58	1	3.26	64.5	40	17.9	14.6	54	11.88
1953388	77	0	1	0	0	0	1	4	3.27	5.16	1.34	4.81	1.05	1.83	73.1	36.09	16.6	15.6	60	18.66
2116363	66	0	0	0	0	0	0	5.96	2.19	3.95	1.42	3.62	0.79	2.18	70.88	36.56	71.2	65.98	115.33	12.28
1773404	76	0	1	0	0	0	1	2.68	1.46	4.32	1.9	3.44	0.75	2.41	67.2	38.5	22.1	22.41	63.2	11.39
1850599	70	0	0	0	0	0	1	3.73	1.43	5.03	1.51	5.65	1.23	4.51	72.4	41.8	17.6	12.45	86.3	149.23
1612981	65	0	0	0	0	0	0	4.39	2.12	4.77	1.97	4.64	1.01	2.91	64.99	40.51	35.9	50.8	77.1	7.11
1955364	71	1	0	0	0	0	0	5.44	3.59	5.09	1.56	4	0.87	2.96	74.8	38.2	20	27	60	1.45
1715346	80	1	1	0	0	0	0	3.81	1.68	5.07	1.55	5.84	1.27	3.96	66.1	44.9	13.5	15.9	140	11.27
1449361	80	1	1	0	0	0	0	3.81	1.68	5.07	1.55	5.84	1.27	3.96	66.1	44.9	13.5	15.9	140	11.27
1250244	80	1	1	0	0	0	0	3.81	1.68	5.07	1.55	5.84	1.27	3.96	66.1	44.9	13.5	15.9	140	11.27
1234368	82	0	0	0	0	0	1	4.09	1.83	3.94	1.58	3.45	0.75	2.09	62.9	34	19.2	35.5	79	38.85
1902917	81	1	0	1	0	0	1	4.88	2.21	5.14	1.04	2.76	0.6	1.66	65.8	44.38	18.94	25.64	68.22	26.34
1680192	81	0	0	0	0	0	0	4.28	1.42	5.15	1.43	4.37	0.95	3.01	62.6	40	18.8	14.71	30.1	11.61
2151767	65	1	0	0	0	0	0	5.33	1.32	5.54	1.17	4.83	1.05	3.25	73.62	41.26	23.48	22.81	50.81	13.29
1557934	95	1	0	0	0	0	0	8.36	1.63	5.03	0.91	3.82	0.83	2.6	65.6	39.5	14.3	25.3	65	10.3
1667571	67	1	0	0	0	0	0	3.95	1.42	4.44	1.99	3.5	0.76	2.75	66.5	34.04	15.9	14.37	97.3	1.69
1717228	85	0	0	0	0	0	1	3.61	1.67	5	0.92	4.79	1.04	2.89	69.1	36.3	23.6	12.46	101.5	2051.5
2174202	68	0	0	0	0	0	0	7.39	2.17	4.89	1.36	4.79	1.04	3.13	78.46	42.66	31.7	33.24	101.83	13.28
1459803	81	1	0	0	0	0	1	4.16	1.68	4.7	2.16	3.78	0.82	2.67	62.2	44.1	11.6	15.4	82	10.68
1997526	67	1	0	0	0	0	0	5.46	1.32	5.01	1.18	3.55	0.77	2.37	72.6	38.3	27.66	18.1	92	14.58
1565685	86	0	0	0	1	0	1	2.73	1.32	5.1	1.14	4.52	0.98	3.26	82.1	43	32.9	24.53	130.5	0.16
1217085	75	1	0	0	0	0	0	2.97	2.15	4.86	0.58	4.52	0.98	2.22	60.7	38.37	22.3	15.4	68.1	8.53
1402207	53	1	0	0	0	0	0	2.56	1.41	4.83	0.84	3.23	0.7	2.23	71.5	42.7	22.2	18	60	1.33
1423707	82	0	0	0	0	0	1	3.86	2.27	5.24	1.5	4.43	0.96	2.98	60.8	36.6	12.7	4.3	55	920.1
2034685	61	0	0	0	0	0	0	2.23	2.13	4.72	2.34	3.14	0.68	1.4	69.19	38.91	44.4	45.05	59.07	10.75
2129808	73	0	0	0	0	0	0	3.83	2.1	4.48	1.75	5.45	1.18	3.47	77.31	42.88	29.08	18.22	102.2	3.19
1688742	72	0	0	0	0	0	0	2.99	2.01	4.74	1.33	4.3	0.93	3.1	81.5	39.8	21.3	20.43	75	5.81
1418001	68	0	0	0	0	0	0	3.31	2.67	4.52	0.77	4.3	0.93	2.55	60.4	39.03	21.23	26.65	79.92	4.01
1884082	60	1	0	1	0	0	1	3.14	1.26	4.61	2.82	5.41	1.17	3.91	67.9	42.9	21.6	37.13	99.8	16.42
1982310	76	1	0	0	0	1	0	17.46	1.17	4.95	1.94	5.7	1.23	4.43	70.68	39.46	36.98	42.82	75.45	5.83
1900738	72	1	1	0	0	0	1	3.95	0.86	4.68	1.54	4.96	1.07	3.19	85.48	44.1	27.9	21.91	116.74	0.02
1887695	77	1	1	0	0	0	0	3.4	1.3	4.89	0.94	4.69	1.01	3.53	67.1	37	14	9	114	52.59
1708646	67	0	0	0	0	0	0	2.94	1.57	4.09	2.2	3.44	0.74	2.28	69.9	40.4	19.5	18.78	65.6	0.65
2078731	77	0	0	0	0	0	1	3.58	1.24	4.48	2.46	4.37	0.94	2.5	75.51	42.25	36.78	45.8	85.75	0.06
1778953	62	0	0	0	0	0	1	3.86	1.59	4.84	0.67	4.37	0.94	3.26	75.8	46.3	18.1	18.06	55.1	16.16
1357048	76	1	0	0	0	0	0	1.75	2.03	4.13	1.22	3.35	0.72	2.23	63.7	28.9	11.4	9.1	82	2.49
2148484	62	0	1	0	0	0	1	3.31	1.57	4.28	1.66	3.91	0.84	2.32	69.04	37.61	23.64	21.43	59.49	19.18
1380615	87	0	0	0	0	0	0	7.58	2.26	4.9	2.49	5.31	1.14	3.83	63	38.1	15.1	22.5	77.3	8.74
2178599	82	1	0	0	0	0	1	7.42	1.13	5.42	0.71	3.68	0.79	2.57	58.94	34.8	45.5	18.46	113.5	380.5
2070388	70	0	0	0	0	0	0	4.26	1.89	4.86	2.51	4.24	0.91	2.41	77.39	41.11	33.04	18.57	53.32	8.14
1160367	88	0	1	0	0	0	0	7.92	1.58	4.8	0.96	2.8	0.6	1.59	78.5	44.96	23.6	28	114	26.76
2132790	67	1	0	0	0	0	1	5.39	2.03	4.5	3.09	5.88	1.26	3.39	69.05	38.02	31.14	7.87	136.79	0.49
2004689	65	0	0	0	0	0	0	2.88	1.2	4.93	3.6	4.9	1.05	2.21	71.97	41.84	27.73	17.08	64.35	8.34
1954006	90	1	1	1	0	0	0	3.55	1.94	4.8	1.81	5.51	1.18	3.99	73.3	47.6	18.6	12.3	116	0.42
1243912	73	0	0	0	0	0	1	2.21	1.42	5.16	1.09	5.23	1.12	2.25	66.7	43.2	15.2	22.6	115	19.76
1696537	88	0	0	0	0	0	0	3.9	1.94	4.44	0.84	4.95	1.06	3.64	63.29	38.54	13.6	16.3	63.3	7.55
2363887	61	0	0	0	0	0	0	5.47	3.52	5.5	1.38	4.95	1.06	3.47	71.3	46.7	24.4	28.29	129	4.8
1274018	86	0	0	0	0	0	0	4.18	1.7	4.75	1.29	4.21	0.9	2.84	67.28	37.53	23.28	28.48	91.33	14.81
1221407	65	1	0	0	0	0	0	8.09	2.04	4.25	1.08	3.65	0.78	2.42	63.8	37.2	11.1	11.9	78	30.23
1797896	67	0	1	0	0	0	1	2.96	2.84	4.71	0.99	4.54	0.97	3.29	81	43.7	16.1	10.22	194.8	15.67
1852991	87	0	1	0	1	0	1	4.68	1.98	4.04	1.71	3.09	0.66	2.42	73.6	37.7	17.2	18.9	62.8	7.5
1606399	81	0	0	0	1	0	0	2.86	2.67	3.98	0.69	3.89	0.83	2.86	60.02	38.47	14.7	8.3	76.4	5.77
1715095	87	0	0	0	0	0	0	3.09	1.66	4.6	1.7	4.97	1.06	3.58	70	39.4	18.4	17	65	6.43
1258532	76	1	0	0	0	0	0	4.5	1.88	4.95	1.38	4.97	1.06	3.26	68.6	41.2	40	57.4	93	11.22
1686021	74	1	0	0	0	0	1	3.62	1.63	5.17	1.63	4.69	1	3.26	78.7	42	20	15.98	68.6	79.26
2084027	80	0	0	0	0	0	0	3.13	0.88	4.75	0.56	3.94	0.84	2.85	67.55	39.36	22.56	21.72	58.98	11.2
1620379	85	0	0	0	0	0	0	3.39	2.35	5.06	1.07	4.55	0.97	3.24	71	41.9	41.9	46.9	100	14.11
2177464	66	0	0	0	0	0	0	4.18	1.22	5.04	2.06	4.37	0.93	2.55	73.68	40.79	19.63	21.96	69.41	10.03
1705964	85	0	0	0	0	0	0	3.65	2.14	4.84	1.46	5.69	1.21	4.04	68.8	43.6	15.7	11.9	83	11.02
2130452	71	1	0	0	0	0	0	2.5	1.82	4.16	0.97	4.71	1	3.27	67.02	34.68	19.15	13.16	62.27	3.27
1925178	60	0	1	0	0	0	0	2.36	1.35	5.47	2.73	4.9	1.04	3.5	69.4	45.3	12	23	86	11.61
2025404	70	1	1	0	0	0	1	3.73	1.22	4.19	1.51	3.44	0.73	2.02	77.45	39.85	23.57	13.42	53.29	8.71
1191564	86	1	0	0	0	0	0	3.61	1.47	4.76	1.9	5.8	1.23	3.79	72.57	37.96	12.1	9.9	111	19.65
1831774	65	0	0	0	0	0	1	3.37	1	4.27	2.44	5.33	1.13	3.12	80.82	47.16	47.24	52	109.13	0.02
2132108	66	1	0	0	0	0	1	4.3	1.63	4.92	1.98	3.35	0.71	1.74	68.15	37.34	23.86	26.63	89.77	8.81
2297193	70	1	0	0	1	0	1	2.9	1.2	5.08	1.37	3.73	0.79	2.07	69.14	28.11	16.01	13.16	51.35	734.6
1447748	70	0	0	0	0	0	0	5.54	2.11	5.5	1.12	4.63	0.98	3.23	70.7	40.4	16.2	20.2	94	22.91
1070315	85	1	0	0	0	0	1	3.24	2.2	4.07	0.93	3.97	0.84	2.68	65.6	34.47	16.38	9.2	220.86	100
1982674	72	0	0	0	0	0	0	6.06	1.59	4.18	2.03	3.5	0.74	1.84	80.49	45.4	28.18	29.84	69.84	13.19
1666105	81	1	1	0	0	0	1	4.12	2.06	6.46	1.14	3.69	0.78	2.6	78.5	36.3	16.6	13.63	106.2	32.31
2171231	44	0	0	0	0	0	0	3.49	2.45	5.28	0.97	5.11	1.08	2.51	79.4	47.23	31.89	30.75	65.44	7.11
1975146	61	0	0	0	0	0	1	6.31	1.69	4.97	1.58	3.55	0.75	2.08	81.85	46.08	18.29	23.08	83.1	139.44
1996050	79	0	0	0	0	0	1	7.08	1.2	3.31	0.65	3.03	0.64	2.09	70.78	32.78	37.54	57.67	90.56	12.92
1288710	74	0	0	0	0	0	1	3.03	1.33	4.58	1.12	3.93	0.83	2.73	74.9	44.1	17.8	14.1	53	13.38
1415710	74	0	0	0	0	0	0	3.03	1.33	4.58	1.12	3.93	0.83	2.73	74.9	44.1	17.8	14.1	53	13.38
1643486	81	1	0	0	0	0	0	3.55	1.24	4.15	1.29	3.6	0.76	2.34	71.5	28.8	15.7	14.38	78.7	16.34
2051175	76	0	0	0	0	0	0	4.02	1.64	4.18	1.08	4.27	0.9	2.88	80.83	36.55	25.83	6	91	14.81
1743185	71	0	0	0	0	0	0	3.24	1.32	4.27	2	6.36	1.34	4.82	68.3	39.9	26.5	28.06	39.6	8.73
2304035	62	1	1	0	0	0	0	4.12	2.11	5.02	1.35	4.37	0.92	2.9	65.7	40	26.4	28	89	10.17
1998261	62	1	1	0	0	0	0	4.12	2.11	5.02	1.35	4.37	0.92	2.9	65.7	40	26.4	28	89	10.17
1683651	88	0	0	0	0	0	0	2.46	1.73	5.04	1.11	5.37	1.13	3.87	79.1	40.8	21.9	11.09	74.2	5.21
2175581	83	0	1	0	0	0	1	3.61	2.02	3.74	1.85	3.85	0.81	2.2	65.43	36.04	39.65	29.68	60.04	22.56
1775055	78	0	0	0	0	0	0	9.04	0.87	4.85	2.01	4.28	0.9	2.87	73.4	43.54	30.32	36.03	101.11	6.82
2031417	67	1	0	1	0	0	0	2.88	0.78	5.37	1.91	3.19	0.67	1.56	60.9	42.8	24.17	38.7	106	4.12
1358196	63	0	1	0	0	0	1	4.37	1.89	5.18	1.87	5	1.05	3.18	66.91	43.66	18.6	19.99	39.86	16.04
2005547	91	0	0	0	0	0	0	6.48	1.79	4.12	1.09	3.81	0.8	2.51	87.16	42.53	22.9	8.13	71.71	34.06
1953327	77	0	1	1	0	0	1	5.28	0.78	4.68	5.68	3.81	0.8	1.84	83.07	46.55	32.12	22.63	85.41	0.02
1841870	80	0	1	0	0	0	1	5.68	1.25	4.81	0.78	4.43	0.93	3.07	82	46.8	17.7	10.1	74.6	46.48
1671256	73	0	0	0	0	0	0	6.78	1.79	4.69	1.56	4.82	1.01	3.39	70	37.3	22	21.58	86.5	1.16
2003130	78	0	0	0	0	0	0	3.76	0.72	4.25	1.91	2.96	0.62	1.85	64.3	37.1	15	16.4	81	18.06
1199135	89	0	0	0	0	0	0	4.56	1.56	5.78	1.02	5.59	1.17	3.93	59.14	37.88	16.7	15	61	10.72
2072720	68	0	1	0	0	0	1	4.11	1.45	4	5.29	4.83	1.01	2.53	77.8	45.18	23.56	19.24	63.83	2.36
1294764	88	1	0	0	0	0	1	5.04	2.06	4.5	1.01	3.3	0.69	2.21	59.2	35.3	23.6	14.8	85	34.53
1622396	87	0	0	0	0	0	0	1.96	2.59	4.99	1.53	6.6	1.38	4.39	61.7	41.8	23.7	16.38	87.8	5.34
1743707	89	0	1	1	0	0	0	3.47	1.94	4.38	4.08	4.64	0.97	3.15	64.5	40.5	16.4	10.21	86.3	0.11
1294931	90	0	0	0	0	0	1	4.25	2.45	4.36	1.21	4.88	1.02	3.37	63.6	41	17.2	10.6	73	11.62
1446700	67	1	0	0	0	0	1	10.61	3.67	4.55	1.59	4.88	1.02	3.58	65.1	36.7	12.7	16.3	85	22.25
1819845	58	0	0	0	0	0	0	3.85	1.57	4.83	1.29	4.88	1.02	3.75	74.3	42.9	21.7	20.28	107.3	5.89
1657813	80	1	0	0	0	0	0	2.7	1.19	4.44	1.36	3.78	0.79	2.74	63.82	40.02	12.7	16.1	64.2	13.73
2262441	66	0	0	0	0	0	0	3.16	1.8	4.97	1.83	4.5	0.94	3.07	68	38.6	24	29	77	9.5
1888919	66	0	0	0	0	0	0	3.16	1.8	4.97	1.83	4.5	0.94	3.07	68	38.6	24	29	77	9.5
2177621	62	0	0	0	0	0	0	3.88	1.43	5.31	2.02	4.07	0.85	2.37	80.08	44.07	53.41	54.77	49.03	1.47
2121572	67	1	1	1	0	0	1	4.13	1.91	4.8	1.4	3.64	0.76	2.24	69.07	38.87	22.7	16.66	83.2	9.53
1979147	87	0	0	0	0	0	0	8.04	0.63	4.12	1.01	4.84	1.01	3.67	58	33	12	12.3	51	11.47
1395255	69	0	1	0	0	0	1	2.05	1.22	4.52	2.82	3.79	0.79	2.12	66.64	38.36	48.17	61.52	48.61	0.17
2007340	83	0	0	0	0	0	0	3.73	1.87	4.77	0.99	5.09	1.06	3.58	76.62	41.62	52.27	46.46	99.92	15.19
1362420	78	1	0	0	0	0	1	6.26	1.42	4.86	1.55	4.23	0.88	2.97	68	41.4	24.9	21.8	86	2472
2028659	78	1	1	1	0	0	1	4.56	1.08	4.3	0.79	4.04	0.84	2.84	69.6	37.24	19.13	6	56.88	11.25
1653761	78	1	0	0	0	0	0	3.97	1.6	4.68	1.25	3.85	0.8	2.71	60.56	32.12	14.9	18.5	81	0.44
1978149	88	1	0	0	0	0	0	1.25	1.86	4.3	1.04	4.38	0.91	3.27	66.4	40.9	14.1	9.2	85	10.59
1667757	86	0	1	1	0	0	1	13.93	0.53	5.68	1.71	3.13	0.65	1.93	74.4	37.5	58.3	45.05	120.3	14.09
1984209	80	0	0	0	0	0	1	2.14	1.07	5.38	2.93	3.47	0.72	1.42	78.42	41.72	46.43	38.17	81.29	4.14
1801610	77	0	1	0	0	0	0	5.83	1.05	4.78	1.82	5.02	1.04	3.52	64.2	39.9	16.6	15.43	79	14.6
1652944	72	0	0	0	0	0	0	4.17	2.28	4.88	3.75	4.64	0.96	2.77	73.2	46.3	28.8	23.9	75	3.74
1592244	70	1	1	0	0	0	0	3.75	1.69	4.75	0.99	4.35	0.9	3.18	62.9	40	12.9	12	117.3	12.89
1793508	75	1	0	0	0	0	0	2.45	2.36	4.63	1.25	5.9	1.22	4.65	79.5	37.7	18.2	27.43	87	7.14
1571074	76	1	0	0	0	0	1	1.93	2.04	4.37	2.93	6.44	1.33	4.04	71.87	45.67	26.9	26.9	82.3	0.13
1938113	69	0	0	0	0	0	1	6.66	1.13	4.62	0.91	5.19	1.07	2.92	78.2	37.4	19	15	169	3458.9
1835611	70	0	0	0	0	0	0	4.02	0.98	4.84	3.21	4.27	0.88	2.75	71.4	40.77	19.45	24.07	51.79	6.9
1661122	84	0	1	0	0	0	1	3.73	1.94	4.51	1.63	4.42	0.91	3.15	68.8	39.9	15.4	13.4	81	19.19
1770630	70	1	0	0	0	0	1	3.66	1.44	4.82	1.94	4.76	0.98	3.32	74.9	42.4	20.7	11.95	68.5	35.01
1987521	74	1	1	1	0	0	0	5.34	2.33	4.45	3.06	4.18	0.86	2.26	71.7	43.1	13.3	16.4	43	9.42
1653339	79	1	0	0	0	0	1	3.55	2.24	5.22	3.46	4.67	0.96	3.92	91.2	44.3	17.4	11.9	50.9	0.83
1408533	82	1	0	0	0	0	0	9.87	1.05	4.76	1.07	3.7	0.76	2.34	59.3	31.4	19.2	18.6	122	26.03
1153200	77	0	0	0	0	0	1	3.8	1.61	4.16	0.66	4.82	0.99	3.09	72.42	35.55	15.35	14.66	94.68	0.17
1279735	82	0	1	0	0	0	0	4.04	1.37	4.22	1	4.09	0.84	2.77	59.8	35.2	10.9	12	51	12.62
1093728	87	0	0	0	0	1	1	2.69	1.58	4.26	0.75	4.14	0.85	1.9	65.7	32.6	15.6	11.9	63.8	26.03
2044237	63	0	0	0	0	0	0	4.45	1.34	5.01	2.94	3.9	0.8	1.76	76.81	42.48	27.56	14.64	28.61	11.48
1696277	76	1	0	0	0	0	1	3.42	1.75	5.31	1.23	3.95	0.81	2.66	67.9	31.6	18.5	10.31	71.2	45.38
2090680	60	1	0	0	0	0	1	3.7	0.67	3.89	2.66	3.56	0.73	2	58.96	35.88	15.84	22.99	53.07	0.19
1979066	65	1	1	1	0	0	1	5.82	3.55	4.47	1.5	4	0.82	2.5	68.89	36.95	23.35	24.31	134.6	0.25
2028255	63	0	1	0	0	0	1	1.76	0.93	4.06	1.14	3.61	0.74	2.35	71.12	38.13	146.25	247.19	87.73	0.09
2047310	71	0	0	0	0	1	1	3.79	2.24	4.85	4.03	4.44	0.91	2.42	77.05	42.53	27.36	9.2	61.48	40.68
1592661	74	1	0	0	0	0	0	2.9	1.5	5.3	1.46	6.3	1.29	4.54	69.1	48.6	14.4	22.1	71	17.61
1759187	65	1	0	0	1	0	1	4.57	2.34	4.39	0.75	4.25	0.87	3.03	62.2	37.5	16.4	12.2	74	3.88
1408271	70	0	0	0	0	0	1	5.23	2.42	5.1	1.05	5.62	1.15	2.46	74.53	44.74	22.6	19	59	23.65
1816255	79	0	0	0	0	0	0	3.03	3.16	4.53	4.24	5.77	1.18	3.95	66.6	35.8	39.1	35.36	79.6	8.56
1307605	98	1	0	0	0	0	0	4.55	1.14	4.42	1.08	4.01	0.82	2.76	61.98	32.37	27.48	21.81	71.94	11.49
1809627	61	0	1	0	0	0	0	1.95	1.28	4.84	1.6	5.44	1.11	4.03	70.7	38.5	21.9	15.28	33.5	5.75
2068819	66	1	0	0	0	0	0	5.73	3.39	4.55	1.58	4.02	0.82	2.48	72.56	41.74	22.53	11.5	66.32	14.65
1238490	73	0	0	0	0	0	0	3.11	1.87	4.84	2.32	3.04	0.62	1.49	49.74	27.52	10.94	11.8	56.7	7.95
1097874	82	0	0	0	0	0	1	4.13	1.64	4.42	0.82	4.67	0.95	3.13	64.9	37.3	24.2	36.1	127	27.94
1612946	63	1	0	0	0	0	0	3.21	2	4.88	1.08	4.67	0.95	3.54	60.56	39.57	21.5	19.2	49.8	7.48
1906697	72	0	0	1	0	1	0	2.74	2.37	4.58	1.19	4.23	0.86	3.44	71	45.3	19	16.2	75	7.86
1942796	81	0	0	0	0	0	0	2.7	1.04	4.08	0.93	3.69	0.75	2.03	59.2	32.3	20	19.4	41	23.42
1593448	87	0	0	0	0	0	1	2.24	4.1	4.81	2.63	3.84	0.78	2.09	61.01	35.17	15.1	15.2	69.7	40.65
1591633	72	1	1	1	0	0	1	4.84	2.43	5.21	1.25	4.48	0.91	3.02	72.6	39.9	23	23.1	55	12.51
1714285	66	0	0	0	0	0	1	4.16	0.83	5.41	2.1	5.81	1.18	3.49	76.87	42.23	28.3	23.22	74.75	7.78
1648609	70	0	0	0	0	0	0	6.1	2.34	4.16	1.45	3.25	0.66	2.18	51.3	33.2	16.7	39.9	83	14.28
1239840	88	1	0	0	0	0	0	3.04	0.93	4.17	2.29	3.99	0.81	2.33	53.2	31.3	32.4	39.5	110	31.71
2123331	73	0	0	0	1	0	1	3.63	1.8	4.97	1.88	5.32	1.08	3.39	78.82	44.11	19.91	10.39	88.19	8.48
2019376	56	0	1	1	0	0	1	5.67	3.05	5.07	2.03	3.4	0.69	1.97	78.82	44.73	21.87	16.27	32.88	0.02
1192992	77	1	0	0	0	0	0	5.28	1.91	3.91	1.43	4.14	0.84	2.68	62.81	32.44	12.4	11.4	85	10.5
1995106	61	0	0	0	0	0	1	3.05	1.72	5	1.33	4.24	0.86	2.95	63.15	45.1	14.6	14.5	71	1.2
1576505	74	0	0	0	0	0	1	3.23	1.82	4.35	1.65	4.98	1.01	3.47	71.3	44.3	20.1	22.3	73	11.93
1254723	88	0	1	1	1	0	1	3.88	2.13	4.66	1.96	4.44	0.9	2.63	11.23	69.1	17.4	9.9	150	100
1720763	81	0	1	1	0	0	0	7.71	0.79	3.58	2.19	4.69	0.95	2.74	74.4	34.56	17.02	13.88	55.1	1.07
1371457	68	1	0	1	0	0	0	6.21	0.89	4.81	4.52	3.95	0.8	1.51	53.49	30.5	11.74	31.49	48.71	18.79
1567292	69	0	0	0	0	0	0	6.64	2.34	4.16	1.98	5.04	1.02	3.45	72.67	40.56	26.9	64.1	83.2	36.5
2134605	72	0	1	1	0	0	1	4.04	1.38	4.98	1.83	4.46	0.9	2.73	68.4	39.78	29.29	60.99	68.63	9.54
1636795	88	1	0	0	0	0	1	3.99	2.31	4.69	3.16	5.75	1.16	3.18	72.2	34.8	17	11.28	153.7	60.77
1279477	85	1	0	0	0	0	0	3.81	1.37	5.3	1.12	3.52	0.71	2.16	60.1	31.12	29.9	56.9	95	16.94
1243970	85	1	0	0	0	0	0	3.81	1.37	5.3	1.12	3.52	0.71	2.16	60.1	31.12	29.9	56.9	95	16.94
1282740	67	1	0	0	0	0	0	3.32	1.81	4.96	1.54	5.46	1.1	3.66	70.4	46.1	16.7	15.7	62	19.78
1697028	70	0	1	1	0	0	0	7.07	2.43	5.02	0.89	4.57	0.92	3.33	66.5	42	10.5	14.4	82	7.8
1356645	79	0	0	0	0	0	1	5.25	1.58	3.62	1.89	4.67	0.94	2.87	70.71	39.14	23.82	12.13	171.5	368.8
1863807	86	0	1	0	0	0	1	2.65	1.62	4.55	2.53	4.77	0.96	3.28	72.5	46.6	19.2	20	54	25.07
1847836	88	0	1	0	0	0	1	4.17	1.3	5.41	2.27	3.63	0.73	2.85	68.7	37.1	18.2	14.4	78	27.58
1613064	83	0	0	0	0	0	0	2.92	2.31	4.94	2.56	3.83	0.77	2.41	62.53	41.75	15.6	15.3	66.9	3.47
1488014	90	0	0	0	0	0	1	2.8	0.91	3.76	1	3.88	0.78	2.85	65.2	37.4	30.5	55.3	216	165.9
1710486	84	1	1	0	0	0	1	4.1	1.48	4.2	1.17	4.13	0.83	3.05	63.1	38.9	22.6	20.4	32	17.31
2123198	62	0	0	0	0	0	0	3.3	1.43	4.78	1.49	4.28	0.86	2.74	75.04	43.57	31.39	29.41	78.22	3.2
1139157	81	0	0	0	0	0	0	3.72	1.16	4.25	1.94	4.38	0.88	2.76	63	40.1	18.6	19.1	59	8.73
1636050	86	0	0	0	0	0	1	7.75	1.54	4.89	1.08	6.23	1.25	3.32	67.6	40.4	35.4	19.03	120.5	559.11
2040896	82	0	0	0	0	0	1	5.57	0.96	3.13	2.37	3.94	0.79	2.28	67.01	35.55	16.79	6.8	60.18	0.17
2090730	62	0	0	1	0	0	0	4.84	1.19	4.33	2.96	4.09	0.82	2.32	79.8	43.43	19.54	26.24	97.21	0.9
1925653	83	0	1	0	1	0	1	4.87	2.23	4.49	2.38	4.84	0.97	2.86	72.55	39.55	43.19	55.39	110.56	215
1456857	84	0	1	0	0	0	1	3.92	1.82	4.22	1.53	4.4	0.88	3.19	54.4	30.1	15.2	28.9	68	48.02
1603673	80	1	0	0	0	0	0	2.83	2.08	5.35	1.69	3.6	0.72	2.2	67.1	29.9	31.9	30.64	88.9	5.46
1284739	70	1	0	0	0	0	0	3.52	1.58	5.68	1.34	3.5	0.7	2.26	32.2	67.3	40	62.3	102	9.53
1126429	70	1	1	0	0	0	0	3.47	2.67	4.88	1.54	6.01	1.2	4.68	67.02	31.2	20	32	121	6.66
1891569	89	0	0	0	0	0	1	5.1	2.53	4.8	3.52	5.56	1.11	3.73	76.5	41.9	19	15	69	13.3
2123600	72	0	0	1	0	0	1	3.14	2.03	4.55	2.81	5.56	1.11	3.34	81.91	43.8	26.93	20.19	59.48	8.21
1636743	70	0	0	0	0	0	0	3.24	1.23	6.98	1.37	5.26	1.05	2.99	70.5	37.8	26.1	11.05	99.9	9.33
1712307	79	0	0	0	0	0	0	2.31	2.09	4.66	1.39	4.81	0.96	3.37	66.1	39.5	17.4	8.51	74	16.33
2025975	71	0	0	0	0	0	0	1.87	2.04	4.55	1.22	3.86	0.77	2.54	69.79	38.95	19.08	26.22	52.41	4.43
1786871	71	1	1	0	0	1	1	6.26	1.92	4	1.63	3.56	0.71	2.6	61.77	31.57	14.98	17.69	63.96	1.09
1390147	89	0	0	0	0	0	0	4.66	2.36	4.38	2.03	4.02	0.8	2.56	69.2	43.3	15.2	14.1	68	18.73
2011568	74	1	0	0	0	0	0	7.26	1.69	3.81	1.17	3.97	0.79	2.65	67.69	35.82	16.18	10.04	70.07	12.96
1386606	85	0	0	0	0	0	0	5.25	1.87	5.01	2.47	6.09	1.21	4.26	59.56	30.83	14	14.22	75.78	12.66
1722219	55	0	0	0	0	0	0	3.79	1.98	4.66	1.88	4.43	0.88	3.19	60.2	39.93	17.3	23.2	43	6.3
1610308	63	0	0	0	0	0	0	3.07	3.42	4.76	0.88	4.23	0.84	3.06	67.27	43.34	17.3	23.1	83.3	2.26
1471617	85	0	1	0	0	0	0	4.58	1.18	3.79	1.12	5.39	1.07	3.28	61.02	37.14	15.7	10.5	49.8	4.2
1854010	62	0	0	0	0	0	0	4.66	1.89	4.52	2.14	5.2	1.03	3.14	67.4	47.3	26.4	45.3	105.7	8.94
1267053	89	0	0	0	0	0	0	4.73	1.21	3.53	0.92	4.6	0.91	2.95	55.7	31.8	34.6	22.1	64	14.4
2140902	75	1	0	0	0	0	0	3.43	1.75	4.78	2.56	4.81	0.95	2.83	72.71	39.09	27.99	45.4	57.56	17.59
1826326	87	0	1	0	1	0	1	3.85	1.08	4.38	1.74	3.95	0.78	2.95	61.2	42.2	54.81	23.02	54.4	2.67
2034681	83	0	1	0	0	0	0	5.34	1.4	4.58	1.05	3.85	0.76	2.61	70.05	34.29	30.93	22.11	73.64	18.28
1770680	74	1	1	0	0	0	0	6.36	1.86	4.67	2.05	6.03	1.19	4.14	74.3	39.4	15.6	16.04	81.7	10.2
1876172	88	0	0	1	0	0	1	4.41	1	4.94	2.11	4.36	0.86	3.05	62.9	35.8	13.4	11.24	79.8	20.81
1918837	74	0	0	0	0	0	0	4.23	2.66	5.85	3.63	5.48	1.08	4.17	72.9	38.2	20.7	25.22	66.2	11.45
1664088	71	1	1	0	0	0	0	4.54	1.87	4.71	2.21	4.11	0.81	2.74	67	40.3	17.5	31.7	117	15.32
1641898	59	0	0	0	0	0	0	3.39	2.41	4.67	2.33	3.77	0.74	2.69	67.1	36.7	65.8	189.39	95.9	21.04
1629794	78	0	0	0	0	0	1	4.2	1.13	4.84	3.02	4.79	0.94	3.22	75.3	43.9	28.4	24.58	373.4	187.73
1299890	90	0	0	0	0	0	1	3.04	2.79	4.31	2	5.05	0.99	3.31	66.1	41.7	17.3	19.2	86	44.06
1583549	70	0	0	1	0	0	1	6.31	1.62	5	3.18	4.54	0.89	3.04	67.2	41.3	21.6	20.71	58.3	10.64
1941429	77	0	1	1	0	0	1	3.28	1.85	5.56	2.62	5.97	1.17	4.7	81.7	49.5	31	34	83	29.46
2011398	87	1	1	0	0	0	1	3.87	1.93	4.22	1	3.42	0.67	2.3	70.46	36.74	65.37	68.45	84.71	66.6
2136563	72	1	1	0	0	0	0	4.88	4.27	5.66	3.47	4.65	0.91	2.63	77.7	43.9	20	25.6	69	13.41
1385607	72	1	1	0	0	0	0	4.88	4.27	5.66	3.47	4.65	0.91	2.63	77.7	43.9	20	25.6	69	13.41
1164370	71	0	0	0	0	0	0	2.6	2.45	4.5	2.41	6.95	1.36	4.2	68.78	41.32	22.5	63.5	56	10.26
1404390	77	0	0	0	0	0	1	3.13	3.06	4.67	2.83	5.47	1.07	3.69	77.4	37.2	20.6	17	177	181.8
2009479	75	1	1	0	0	1	1	5.72	1.4	3.88	0.77	2.71	0.53	1.83	66.55	34.76	25.62	28.31	101.89	3.86
1273685	76	0	1	0	0	0	0	4.1	2.49	5.18	1.13	3.58	0.7	2.31	62.4	36.3	16.3	14.2	58	34.19
1695973	73	0	0	0	0	0	0	4.29	1.87	4.65	4.54	5.27	1.03	3.44	73.2	43.3	21.7	35	110.9	0.45
1997388	66	1	0	0	0	0	0	4.21	1.45	4.57	1.68	3.33	0.65	1.92	75.7	40.46	22.68	27.7	69.48	10.07
1581944	82	0	0	0	0	0	0	6.08	1.15	5.02	2.3	4.46	0.87	3.31	63.5	34.6	18.6	28.36	109.6	10.91
1983632	73	0	0	0	0	0	0	2.81	3.07	4.71	1.82	5.13	1	3.3	66.63	35.33	18.02	23.76	49.89	5.28
2150563	66	0	0	0	0	0	0	3.77	2.16	4.45	5.4	5.13	1	2.76	74.97	42.72	23.04	17.82	78.04	3.4
2157658	83	1	1	0	1	0	1	4.96	1.28	4.47	1.05	4.98	0.97	3.53	59.38	34.4	23.59	28.85	45.38	7.88
1878274	88	0	1	0	1	0	1	4.36	2.15	4.37	2.33	4.58	0.89	3.21	74.6	42.8	25	24	97	2.05
1745550	69	0	0	0	0	0	0	4.3	2.36	4.86	1.65	5.56	1.08	4.12	74	42.8	25.1	22.79	87.9	10.14
2050136	76	0	1	0	0	0	1	4.81	1.78	5.31	1.5	4.48	0.87	2.93	77.48	43.65	43.07	30.38	71.1	34.5
2001688	73	0	0	0	0	0	0	3.23	1.39	4.03	5.13	4.39	0.85	1.21	69.97	39.83	23.56	12.65	81.27	22.82
1073295	75	1	0	0	0	0	0	5.81	1.59	4.29	1.06	5.22	1.01	3.4	73.6	36.9	18.7	13.5	52	11.16
1731992	76	0	1	1	0	0	1	3.36	1.21	4	2.38	3.52	0.68	2.21	69.1	45	15.2	17.7	76	0.02
1917182	74	1	0	0	0	0	1	3.03	1.43	5.03	0.4	4.61	0.89	3.54	69.89	36.62	20.45	25.03	76.28	9.03
1347627	87	0	1	0	0	0	0	5.46	2.08	5.32	2.06	5.81	1.12	4.19	6.11	83.6	19.3	18.4	111	28.56
1644692	74	1	0	0	0	0	1	3.74	2.6	5.27	1.73	4.15	0.8	2.93	65.6	41.1	19	33.6	50	4.74
1109082	84	0	0	0	0	0	0	3.57	1.11	4.44	1.87	5.24	1.01	3.83	64.6	39.8	19.1	29	90	4.03
1796813	62	0	1	1	0	0	0	3.29	1.91	5.42	3.79	4.05	0.78	2.9	75.8	47.2	13.2	14	69.8	10.26
1681729	87	0	1	1	0	0	1	3.89	1.17	4.56	2.3	5.3	1.02	3.59	64.8	40.5	17.6	18.14	55.8	0.42
1329906	86	0	1	1	0	0	1	2.96	1.45	4.44	1.66	5.93	1.14	4.32	65.8	40	30	52	60	5.2
1608503	71	1	0	0	0	0	1	3.62	1.41	4.33	0.89	4.37	0.84	3.25	65.1	40.6	17.8	13.3	87	152.49
1911609	84	0	0	0	0	0	1	2.31	3.13	4.49	0.94	4.11	0.79	3.22	66.8	39.4	16	18.6	38	20.79
1291265	79	1	0	0	0	0	0	3.22	1.53	4.2	1.53	3.85	0.74	2.7	58.54	34.68	13.69	11.87	77.23	9.23
1386389	70	0	0	0	0	0	1	2.7	1.65	4.34	1.78	3.8	0.73	2.64	70.9	42.7	39.5	48.4	54	15.54
2073955	38	0	0	0	0	0	0	6.26	1.22	5.42	2.1	3.75	0.72	2.21	77.56	42.43	28.98	32.7	96.56	6.99
1605068	96	0	0	1	0	0	0	3.27	2.27	3.92	1.71	5.49	1.05	3.72	67.46	37.43	17.6	13.4	32.9	5.53
1322506	79	1	0	0	0	0	0	3.2	2.35	4.48	2.57	4.76	0.91	3.06	66.1	39.1	15.4	15	93	14
1743823	71	0	0	0	1	0	0	5.33	1.34	4.91	2.86	3.82	0.73	2.5	75.4	43.9	15.9	14.72	67.6	34.55
1818444	80	0	0	0	0	0	1	5	1.23	4.49	1.31	4.56	0.87	3.42	61	37.9	10	8.4	91	27.66
1561182	83	0	0	0	0	0	1	3.55	2.49	4.03	1.5	5.35	1.02	3.95	70.9	45.4	20.7	12.3	121	243.02
1721980	69	0	0	0	0	0	0	3.36	2	5.03	2.7	5.31	1.01	3.59	14.64	70.5	22.5	8.91	57.8	0
2125535	72	1	0	1	0	0	1	3.59	1.78	4.93	1.4	4.05	0.77	2.64	70.51	37.67	26.82	35.28	76.04	1.09
1093930	87	0	0	0	0	0	0	2.75	1.15	4.63	1.11	4	0.76	2.52	67.4	39.6	25.3	17.2	77	2.09
2151723	57	0	1	0	0	0	0	3.91	2	4.02	1.48	3.58	0.68	2.23	70.5	43.42	31.22	56.22	59.29	12.01
2145655	84	0	0	1	0	0	1	3.75	1.85	4.32	1.39	4.27	0.81	2.83	70.79	35.36	17.76	6.02	65.01	185
1964526	82	0	0	0	0	0	1	5.6	1.95	4.75	1.32	4.64	0.88	3.16	79.04	42.16	21.25	24.02	57.21	8.43
1334966	78	0	0	0	0	0	0	5.01	2.25	4.31	1.71	4.64	0.88	3.3	61.4	37.3	14.4	16.2	73	5.6
1225668	82	1	0	0	0	0	0	3.09	2.46	5.12	2.25	5.59	1.06	3.92	65.7	40.8	18.1	26.2	80	12.64
1986114	80	0	0	0	0	0	1	2.36	0.79	4.02	1.78	5.01	0.95	3.25	68.22	40.61	22.77	17.55	58.03	0.7
1391234	89	0	0	0	0	0	0	8.49	1.47	4.11	1.34	3.38	0.64	2.21	72.1	41.5	22.4	37.1	121	11.69
2009847	73	0	0	0	0	0	1	4.08	1.66	5.68	2.12	4.44	0.84	2.67	68.59	38.3	25.1	26.74	67.37	0.02
1268609	92	0	0	0	0	0	1	2.43	1.33	4.37	2.03	4.97	0.94	3.45	62.6	37.8	17.2	15.3	68.6	19.64
2146186	58	0	0	0	0	0	0	5.19	1.91	4.55	0.93	5.77	1.09	4.26	68.14	35.85	30.47	27.83	88.96	6.12
2080215	88	0	0	0	0	0	1	4.97	0.75	4.69	1.36	3.23	0.61	2.71	76.99	39.62	191.59	255.41	162.73	12.44
1417100	74	1	0	0	0	0	0	5.17	2.25	4.29	0.97	4.98	0.94	3.75	73.93	32.67	17.52	21.2	74.62	3.74
1076444	89	0	0	0	0	0	0	4.75	0.8	4.4	2.86	3.55	0.67	1.77	51.7	31.8	74.3	72.1	101.5	39.2
1197718	91	1	0	0	0	0	0	4.55	1.42	4.08	1.64	3.66	0.69	2.18	57.4	32.2	65.4	22.2	92.3	5.08
1984951	73	1	0	0	0	0	1	2.98	1.67	4.95	2.78	3.66	0.69	1.71	76.9	42.49	36.84	45.84	83.69	0.02
1906747	66	0	0	0	0	0	1	8.52	1.25	4.28	1.95	5.63	1.06	4.03	70.3	34.5	13	19.7	42	8.8
1947738	67	0	0	0	0	0	1	3.85	2.48	4.41	3.68	3.56	0.67	1.22	68.8	39.99	35.58	42.71	70.67	0.46
1069221	83	0	1	1	0	0	1	4.99	1.65	3.79	1.19	4.21	0.79	2.7	63.1	40.5	16.8	26.1	81	20.84
1473906	83	0	0	0	0	0	0	4.98	1.54	4.4	5.06	4.16	0.78	1.35	66.25	34.15	18.3	11.5	63.1	8.14
1201062	83	0	0	0	0	0	1	3.21	1.11	5.13	1.45	4.96	0.93	3.61	61.5	37	14.5	18.8	63	0.9
1118737	98	0	0	0	0	0	1	2.66	1.38	4.5	1.63	5.87	1.1	4.23	55.02	28.17	24	13	71	62.37
2129372	72	0	1	0	0	0	0	5.2	1.97	5.69	2.12	5.71	1.07	3.5	79.2	44.66	33.26	27.31	77.33	4.09
1944329	68	0	0	0	0	0	1	4.92	1.61	4.51	1.61	6.25	1.17	5.13	81.3	44	31	24	877	2.06
1686086	75	0	0	0	1	0	1	4.45	1.92	4.57	1.97	4.76	0.89	3.36	64.38	37.3	12.24	14.7	72	100
1608801	74	1	1	0	0	0	0	3.78	1.82	4.13	1.78	5.35	1	3.06	66.1	33.4	21.1	15.68	100.4	3.81
1714096	68	0	0	0	0	0	1	4.15	1.74	5.29	1.56	4.98	0.93	3.49	70.7	49.4	27.4	33.07	91	2.32
2179009	54	0	0	0	0	0	0	3.76	1.81	4.66	5.08	5.25	0.98	2.91	79.36	48.88	26.66	27.23	64.79	3.82
1923757	73	0	0	0	0	0	1	5.23	1.65	4.85	2.34	5.58	1.04	3.48	81.99	46.33	30.05	25.75	74.84	0.62
1258844	74	0	0	0	0	0	0	2.29	1.92	4.65	1.42	3.44	0.64	3.15	62.2	40.4	24.8	37.3	70	6.56
1788518	78	0	1	0	0	0	1	6.2	2.29	3.39	1.08	5	0.93	3.9	69.5	36.1	30	37	75.5	5.6
1124635	86	0	1	0	0	0	1	3.46	1.05	4.13	1.12	3.98	0.74	2.73	56.1	33.4	26.4	18.8	686	97.81
1999440	66	0	0	0	0	0	0	3.38	2.03	5.67	1.53	4.79	0.89	3.2	81.29	48.31	29.46	39.18	71.36	9.18
1287304	67	1	0	0	0	0	0	3.03	2.03	4.99	1.23	5.06	0.94	3.32	66.5	36.8	20.3	39.9	70	8.67
2110262	81	0	0	0	0	0	0	4.96	1.99	4.47	1.75	4.74	0.88	3.06	72.37	36.74	69.93	96.32	37.8	10.9
1085107	74	0	0	1	0	0	1	2.42	2.08	4.7	1.44	3.4	0.63	2.06	69.7	39	65.1	110.6	66	54.95
2121767	57	0	1	0	0	0	0	5.4	1.47	4.76	3.48	4.98	0.92	2.9	73.24	42.59	26.71	11.08	67.95	10.46
1471561	80	0	0	0	0	0	1	4.36	2.57	4.62	1.47	5.36	0.99	3.85	67.8	42.67	18.9	18.3	114.2	11.07
2168206	66	0	0	0	0	0	1	3.05	1.88	4.71	3.32	5.09	0.94	2.99	70.91	44.7	34.47	37.33	74.91	11.31
2146279	62	0	1	0	0	0	0	2.65	2.53	4.84	3.58	4.82	0.89	2.79	69.53	40.97	23.5	21.47	55.32	3.25
1701047	81	0	1	0	1	0	0	4.79	2.62	4.6	2.8	3.9	0.72	2.51	70.5	43.6	18.39	12.5	67	4.19
1592431	80	0	1	0	0	0	1	4.71	1.47	4.97	2.03	5.69	1.05	4.58	65.95	35.08	21.8	22.4	49.1	6.1
1267447	93	0	0	0	0	0	1	3.88	1.09	4.58	1.19	5.04	0.93	3.45	59.6	32.3	21	16	48	24.2
1819330	80	0	1	0	1	0	1	3.62	1.04	4.63	3.31	3.47	0.64	1.93	77.26	45.63	28.82	11.21	110.96	0.02
2313392	84	0	0	0	0	0	1	7.4	1.02	3.55	1.14	3.31	0.61	2.22	6.92	69.8	14.1	11.73	45.7	10.23
2115784	70	0	0	0	0	0	1	2.72	1.99	5.35	1.58	4.56	0.84	3	73.81	43.4	45.95	49.8	89.75	14.64
1113228	89	0	1	0	0	0	0	4.78	2	4.49	0.89	4.67	0.86	3.19	74.9	39.1	33	39.4	114	12.93
1957157	84	0	0	0	0	0	1	4.53	2.56	5.15	4.17	4.02	0.74	1.38	75.94	40.46	29.86	28.53	80.41	0.24
1351099	85	1	0	0	0	0	0	2.67	1.92	3.96	1.2	3.32	0.61	2.1	57.7	35.9	14.4	12.6	108	2.87
2148825	88	0	0	0	0	0	1	4.27	2.12	3.3	2.62	4.14	0.76	2.44	69.72	39.21	25.94	27.39	107.77	130.55
1791836	75	0	0	0	0	0	1	9.95	1.71	4.55	3.04	5.89	1.08	4.06	57.36	38.32	31.5	67.4	69.5	9.27
1046332	94	0	1	1	0	0	1	5.99	2.53	3.51	1.88	3.99	0.73	2.25	67.94	37.65	28.89	24.91	100.57	28.71
2136274	88	0	1	0	0	0	1	4.58	1.13	3.18	1.56	3.83	0.7	2.42	70.11	32.17	46.2	18.01	292.52	1106
2063898	63	0	0	0	0	0	1	3.78	2.44	4.27	1.58	4.49	0.82	2.95	74.48	41.54	27.26	18.07	43.27	9.09
2142605	74	0	0	1	0	0	1	3.79	2.19	5.04	1.94	3.78	0.69	2.21	73.07	40.01	23.78	23.17	48.29	15.4
1568408	65	1	0	0	0	0	0	3.59	2	4.89	1	5.15	0.94	3.81	66.7	39.4	12.5	14.1	54	3.82
1280253	79	1	1	0	0	0	0	5.46	2.17	5.13	1.19	4	0.73	2.79	69.49	32.43	24	44	59	30.66
1647926	70	1	0	0	0	0	0	3.67	3.56	5.52	4.08	4.66	0.85	2.64	75.6	46.5	22.19	29.26	59.87	6.98
1685818	77	1	0	0	0	0	0	10.33	2.18	6.57	1.78	3.84	0.7	2.74	67.9	34.7	16.3	16.15	69.9	8.24
2007729	71	0	0	0	0	0	0	3.28	1.29	5.33	3.73	4.28	0.78	1.8	81.02	41.8	24.8	20.2	64.2	3.14
1930234	86	0	1	0	0	0	0	4.84	1.21	5.13	2.08	4.5	0.82	3.28	63.8	41.5	33	44	84	26.27
1287899	84	0	0	0	0	0	1	7.13	1.8	3.69	1.97	4.12	0.75	2.21	60.9	32.5	11.9	10.7	83	38.25
2043310	80	0	0	0	0	0	1	1.7	1.28	4.37	1.44	4.67	0.85	3.17	79.88	43.68	34.2	26.86	79.8	10.77
1174180	74	0	0	0	0	0	0	4.6	2.25	4.96	1.65	5	0.91	3.5	70.56	42.82	21.2	17.4	88	10.73
1136421	88	0	0	0	0	0	1	3.58	1.69	4.68	1.15	3.52	0.64	2.72	67.3	32.5	13.3	8.28	107.3	74.19
1293986	82	0	0	0	0	0	1	2.3	2.4	4.64	3.43	4.84	0.88	3.28	63.9	40.2	14.5	19.6	60.1	8.28
2030129	66	1	0	0	0	0	0	2.12	1.25	4.8	1.98	4.4	0.8	2.7	76.85	42.3	29.19	28.07	90.82	4.36
2137610	55	0	0	0	0	1	1	3.75	0.72	3.17	2.96	3.74	0.68	2.15	67.73	39.04	24.22	19	710.26	31.88
2064623	73	0	0	1	0	0	1	6.86	1.49	3.91	0.79	4.9	0.89	3.65	64.5	37.1	27.63	22.29	57.71	21.69
1375933	79	0	0	0	0	0	0	3.92	2.3	4.47	2.93	4.79	0.87	2.43	9.79	69.82	19.55	19.39	69.78	100
1868937	74	0	0	0	0	0	1	3.87	3.08	4.45	1.46	4.79	0.87	3.26	69.81	35.67	20.95	21.63	68.36	0.03
1463251	77	1	0	0	0	0	1	4.11	2.59	4.62	1.15	5.18	0.94	3.98	67	38.5	16	10.8	69	0.05
1423266	73	0	0	0	0	0	0	3.38	3.86	4.65	2.47	4.85	0.88	3.22	73.4	43	19.4	16.2	68	14.49
1723715	65	1	0	0	0	0	0	2.47	1.52	4.6	3.39	5.98	1.08	3.66	74.1	40.9	37.9	21.71	95.1	24.79
1975930	65	0	0	0	0	0	1	3.57	1.93	4.73	1.51	4.43	0.8	2.94	69	36.53	23.06	38.49	66.13	1.48
1752178	77	0	1	1	0	0	1	2.13	1.9	3.78	1.8	5.15	0.93	3.55	67.3	34.7	14.1	6.69	61	218.6
1830131	84	0	1	0	0	0	1	5.01	0.37	4.85	1.3	5.21	0.94	3.62	79.8	41.2	19.3	15	82	1.06
1461238	71	1	0	0	0	0	0	1.69	1.85	4.58	1.47	4.55	0.82	3.37	60.3	39.7	39.7	74	33	4.51
2004659	72	0	0	0	0	0	0	3.05	0.59	4.21	1.41	2.22	0.4	1.18	67.85	36.75	21.07	22.14	50.46	35.87
1436997	76	1	1	1	0	0	0	8.72	1.48	4.79	1.77	5	0.9	3.42	66	46.4	11.3	17.1	92	14.8
2081392	73	0	0	0	0	0	0	2.75	0.97	3.44	1.69	3.89	0.7	2.42	68.24	36.04	25.69	34.41	81.37	13.92
1453401	81	0	0	0	0	0	0	3.47	1.11	4.43	1.88	5.17	0.93	3.26	66.4	41	15.1	11.18	99.3	7.87
2081425	60	0	0	0	0	0	0	3.03	1.7	5.14	2.97	5.51	0.99	3.32	70.08	42.11	22.44	17.6	60.56	1.71
1743216	77	0	0	1	0	0	0	3.75	2.06	4.11	5.09	4.23	0.76	2.92	68.4	39.4	22	25.26	48	4.67
1720499	88	0	0	0	0	0	1	2.51	1.28	3.86	1.38	4.01	0.72	2.85	69	40	21.9	13.8	161	100
1297498	79	1	0	0	0	0	0	4.83	1.29	4.55	0.96	5.07	0.91	3.53	55	32.1	15.3	60.3	86	15.7
1376034	90	1	0	0	0	0	0	5.17	3.04	4.48	1.91	5.3	0.95	3.67	67.6	35.9	39.3	40.9	76	5.24
2034619	85	0	0	0	0	0	1	4.28	1.6	3.61	3.76	4.86	0.87	2.28	74.76	38.65	23.2	7.93	632.97	20.34
1453522	76	0	0	1	0	0	1	6.49	2.69	5.53	1.91	3.52	0.63	2.23	79	44.4	15.9	12.4	103	5.32
1423341	84	0	1	1	1	0	0	1.97	1.54	4.95	1.86	5.03	0.9	3.38	6.04	68.7	19.4	19.3	50	10.73
2137619	68	1	0	0	0	0	0	4.08	1.42	4.85	0.98	3.97	0.71	2.81	60.25	33.77	21	42.5	68.67	6.79
1424057	77	0	0	0	0	0	1	4.94	2.04	5.7	3.92	4.15	0.74	2.53	66.4	37.8	17.3	22.6	95	10.6
1853440	84	1	0	0	1	0	1	3.89	1.53	4.1	2.38	5.84	1.04	4.25	66.3	39.9	20.5	21	95	11.24
2091718	61	0	0	1	0	0	0	1.65	2.25	5.05	1.44	5.28	0.94	3.69	68.8	40.32	22.67	22.83	55.74	5.31
1674439	85	1	0	0	1	0	0	2.49	1.54	4.86	1.46	4.05	0.72	2.92	63.8	38.4	24.1	29	67	53.96
1170934	68	0	0	0	0	0	1	1.97	4.23	4.38	3.07	4.05	0.72	2.36	71.2	39.2	24.15	19.63	62.48	0.4
1764210	80	1	0	0	0	0	0	3.97	1.42	4.68	1.39	4.22	0.75	2.89	69.4	39.8	23.6	23.94	60.1	11.63
1559053	87	1	1	0	0	0	1	3.72	3.17	4.62	1.91	8.68	1.54	6.37	59.6	32.7	20.7	22	64	0.33
1359889	69	1	0	0	0	0	1	3.79	2.72	4.46	0.67	5.58	0.99	3	62.03	44.8	36.9	58.2	103	34.13
2113248	62	1	1	0	0	0	1	3.68	1.99	5.28	2.89	4.57	0.81	2.72	77.27	44.13	30.09	39.35	52.35	8.33
1293217	62	1	0	1	0	0	0	9.3	1.47	4.8	1.79	2.94	0.52	1.62	61	31.02	18.59	17.25	63.19	19.3
2109888	79	0	0	0	0	0	1	3.78	1.48	4.14	1.06	4.47	0.79	3.2	60.56	32.69	36.47	13.17	45.64	0.46
1620527	69	0	1	0	0	0	0	2.63	1.88	5.01	1.43	4.82	0.85	2.08	72.7	42.3	15.9	25.7	105.6	8.22
1740477	66	1	1	1	0	0	1	2.41	1.37	3.85	1.54	4.48	0.79	3.21	63.9	38.5	24.9	15.4	116	99.36
1629239	85	0	0	0	0	0	0	3	1.45	4.95	3.44	4.2	0.74	2.63	72.3	41.4	32	29.53	78.1	9.38
1200223	78	0	0	0	0	0	0	2.79	1.49	4	1.27	5.28	0.93	3.73	69.7	40	17.7	12.7	83	10.23
1761764	75	1	1	1	0	0	0	2.93	1.76	4.75	6.07	3.92	0.69	2.49	69.8	39.7	19.2	19.35	46.4	0.54
1654152	69	0	0	0	0	0	0	5.7	1.73	4.43	11.7	3.92	0.69	2.01	66.7	42.8	22.5	21.67	82	12.67
1090563	80	0	0	0	0	0	0	4.87	2.07	4.44	2.37	3.98	0.7	2.43	68.2	43.3	23.2	29.4	73	11.02
1384141	84	1	1	1	1	0	0	4.24	1.45	4.97	1.51	4.89	0.86	3.1	8.93	76.96	20.58	19.87	90.1	38.85
1682000	80	0	0	1	0	0	1	2.63	0.4	5.34	2.97	5.12	0.9	3.46	71.9	39.7	15.5	18.2	96	14.31
2315490	60	1	1	0	0	0	1	8.33	1.71	5.45	5.03	5.35	0.94	3.42	67.7	44.1	26.3	28.33	81.6	7.31
2097789	70	1	1	0	0	0	1	3.71	1.55	4.54	2.33	4.44	0.78	2.7	70.82	38.44	31.47	43.64	125.04	0.05
1202309	78	0	0	0	0	0	0	4.56	1.87	4.44	1.16	6.49	1.14	4.79	62.83	36.79	16.7	44.1	107	5.63
1482835	79	1	0	0	0	0	0	4.23	0.97	4.06	1.25	5.75	1.01	4.37	77.88	38.29	12.98	8.22	76.3	20.46
2180981	82	1	1	0	0	0	0	4.02	2.07	5.39	1.97	4.9	0.86	3.14	71.65	40.11	25.55	28.2	71.14	9.77
2008405	74	1	1	0	1	0	0	3.1	1.65	4.07	1.27	4.17	0.73	2.86	64.6	39.7	24.24	13.96	87.9	16.29
2038607	69	0	1	0	1	0	1	9.81	2.36	4.69	2.55	5.45	0.95	3.58	62.5	45.2	24.9	46.1	74	10.38
2033272	59	0	1	0	1	0	0	5.59	1.35	4.56	4.18	4.19	0.73	1.56	74.67	41.11	27.15	17.47	44.94	7
1258058	70	0	0	0	0	0	0	4.47	1.53	4.88	2.72	4.65	0.81	2.81	65.4	42.3	10.7	23.9	99	25.2
1337200	83	1	0	0	0	0	0	17.17	1.43	4.11	0.97	2.01	0.35	1.17	64.37	25.26	92	98	148	15.61
1659854	84	0	0	0	1	0	0	4.77	1.21	5.05	2.14	3.85	0.67	2.75	61.6	38.7	17.8	19.8	54	4.53
1306007	79	0	0	0	0	0	0	5.26	1.95	4.46	2.15	5.58	0.97	3.88	69.6	37.07	18	20.8	79	10.25
1448202	70	0	0	0	0	0	0	7.33	1.03	3.79	0.81	1.96	0.34	1.06	59.2	24.1	50.2	62.8	204	0.54
1232458	80	0	0	0	0	0	0	4.38	2.23	3.93	1.5	5.42	0.94	3.65	64	28.47	16	21.8	71	17.75
1624483	68	0	1	0	0	0	0	5.19	1.22	5.13	6.07	4.96	0.86	1.89	78.79	51.23	16.28	18.19	94.47	7.74
1712581	86	0	0	0	0	0	0	4	1.01	4.93	1.38	5.89	1.02	4.5	82.6	44.7	20.4	13.2	61	6.77
1609965	68	1	0	0	0	0	1	4.54	1.67	4.55	1.4	5.14	0.89	3.3	72.38	42.03	24.2	28.4	61.7	5.29
1745108	72	0	0	0	0	1	1	3.87	0.95	4.26	1.06	3.41	0.59	2.67	69	32.4	16.9	14.13	52.1	0.09
2087725	62	0	1	0	0	0	1	5.12	1.78	5.15	4.63	5.15	0.89	2.95	71.4	41.02	21.13	10.76	60.13	0.05
1463782	79	1	0	0	0	0	0	7.43	2.17	4.83	1.32	4.17	0.72	3.03	60.3	34.3	23.7	27.3	131	7.63
1751410	78	0	0	0	1	0	1	4.44	2.87	4.97	2.31	4.17	0.72	2.8	81.1	43.2	22.2	17.29	82.8	34.53
2149421	88	0	0	0	1	0	1	2.72	2.3	4.1	1.77	5.04	0.87	3.37	79.89	40.64	27.24	13.93	55.51	225.6
2160829	84	0	1	0	0	0	0	3.6	1.05	4.52	2.32	4.81	0.83	2.95	75.28	40.84	23.33	14.51	78.67	8.65
1866579	70	0	1	1	0	0	0	5.53	2.46	4.79	6.05	4.58	0.79	2.73	74.8	41	25	30	82	1.36
1529828	93	1	0	0	0	0	1	2.63	1.52	3.9	1.81	5.05	0.87	3.7	73.6	37.9	63.6	10.58	142.4	73.88
1067560	95	0	0	0	0	0	0	8.54	1.02	3.75	1.89	3.66	0.63	2.53	57.49	21	33.45	82	125	13.55
1365675	90	0	1	0	0	0	0	3.62	1.67	4.64	1.1	6.1	1.05	4.35	73.1	42.4	17.7	16.2	60	3.76
1904986	67	0	0	0	0	0	1	3.12	1.38	4.68	2.03	5.47	0.94	3.42	69.3	41.47	24.21	18.37	49.54	7.17
1371864	81	0	0	0	0	0	0	3.57	2.09	3.35	1.79	3.96	0.68	2.7	71.7	38.8	12.8	9.5	26	11.29
2161078	78	0	1	0	0	0	0	5.79	2.29	3.73	1.19	3.79	0.65	2.6	67.3	33.45	33.33	29.96	61.71	13.48
1135760	80	0	1	0	0	0	1	4.22	0.82	4.17	2.82	5.31	0.91	3.55	76.7	46.2	19.8	17.3	61	100
1226181	88	0	0	0	0	0	0	7.94	2.08	4.2	0.78	5.08	0.87	3.69	62	31.4	23.7	24	107	100
1424833	58	1	0	1	0	0	1	3.17	3.13	5.38	2.07	3.8	0.65	2.31	61.97	37.14	18.41	32.97	75.17	13.21
2018134	79	0	0	0	0	1	0	4.52	1.2	3.05	1.34	3.98	0.68	3.26	59.2	38.7	28.6	33.45	28.2	40.05
1997289	71	1	1	0	0	0	1	4.41	0.53	3.89	5.17	5.45	0.93	3.1	81.2	43.13	35.33	30.51	92.25	0.02
1236918	88	1	0	0	0	0	1	3.27	1.49	4.31	1.22	4.22	0.72	3.04	63.3	36.2	23.5	47.6	116	11.8
1915527	80	0	0	0	0	0	1	3.42	1.38	4.71	1.14	5.28	0.9	3.86	77.33	42.32	25.84	21.7	73.87	0.23
1634868	83	0	0	0	0	0	0	4.62	1.34	4.71	1.35	4.58	0.78	3.21	79.1	41.1	17.4	10.35	91.2	1.45
2174689	57	0	0	0	0	0	1	4.16	1.29	5.44	4.37	4.58	0.78	2.6	73.56	42.33	23.43	27.12	55.64	9.65
1097172	89	0	1	0	1	0	0	1.9	1.05	4.69	2.04	4.17	0.71	2.96	59.94	36.22	17.26	15.55	74.26	15.08
1083271	94	1	0	0	0	0	1	3.49	0.93	4.5	1.34	4.29	0.73	2.72	69.2	47.8	26.2	11.9	69	11.82
1978754	78	0	0	0	0	0	0	3.71	2.14	4.58	1.15	3.35	0.57	1.47	70.1	42.6	20	13.5	66	15.29
2259828	67	1	0	0	1	0	0	3.94	1.82	5.56	1.01	3.88	0.66	2.76	83.2	37.53	27.91	31.57	69.88	33.34
1992726	67	1	0	0	1	0	0	3.94	1.82	5.56	1.01	3.88	0.66	2.76	83.2	37.53	27.91	31.57	69.88	33.34
1983556	90	0	0	0	0	0	1	4.01	1.42	4	1.98	4.36	0.74	2.72	70.62	37.59	30.71	28.26	60.7	0.08
2174213	64	1	1	0	1	0	1	3.43	2.1	5.46	2.85	4.13	0.7	2.46	69.16	30.63	23.09	22.6	51.4	17.39
1434141	61	1	0	0	0	0	0	5.7	1.8	4.65	1.92	3.6	0.61	2.19	67.2	33.4	40	45.1	167	15.53
1618390	72	0	0	0	0	0	0	7.44	1.72	4.3	1.27	5.55	0.94	4.02	75.4	29.1	13.9	12.08	77.8	10.4
1797050	72	0	0	1	0	0	1	5.85	1.42	5.36	2.04	4.61	0.78	3.69	72.8	40.7	21	19.78	100.4	280.6
1383225	85	0	0	0	0	0	0	4.43	1.88	5.47	1.26	5.03	0.85	3.75	77.5	39.6	18	15.1	123	10.91
1328426	70	0	0	0	0	0	1	2.24	1.68	4.23	2.87	5.87	0.99	3.87	60.9	35.7	14.5	24.3	84	2.73
1999716	72	0	0	0	0	0	0	2.8	1.68	4.58	1.15	5.29	0.89	3.88	76.68	45.49	28.25	28.74	58.1	7.37
1675599	75	1	0	1	0	0	1	5.96	1.66	3.77	2.01	4.82	0.81	3.23	68.9	40.5	12.8	10.7	344	215.2
2027928	70	0	0	1	0	0	1	2.16	1.74	4.29	1.24	4.17	0.7	2.91	82.62	39.66	15.42	6	254.61	58.4
1972203	73	1	0	0	0	0	0	6.33	1.51	4.36	1.46	3.34	0.56	2.33	68.2	38.8	34.7	21	102	30.66
1685353	72	0	0	1	0	0	1	3.35	1.81	4.99	1.69	5.13	0.86	3.66	74.3	41.9	14	13	105	0.02
2083409	69	1	0	0	0	0	0	3.34	1.16	4.35	2.49	4.67	0.78	2.86	76.23	40.58	32.78	31.25	84.5	20.24
1702596	59	0	0	0	0	0	0	2.85	2.09	4.6	2.62	4.85	0.81	3.35	68.4	38.6	18	17.38	117.7	7.69
2054319	81	0	0	0	0	0	0	3.62	2.2	4.93	2.17	5.87	0.98	3.7	81.61	42.31	28.56	15.98	66.2	7.36
2066423	71	0	0	0	0	0	0	4.14	2.12	5.32	2.28	5.11	0.85	3.18	79.66	43.03	40.51	63.36	108.31	19.14
1518184	79	0	0	0	0	0	0	2.56	0.6	4.75	2.1	3.85	0.64	2.59	69.8	41.2	20.1	23.3	43.6	0.36
1493956	79	0	0	0	0	0	1	2.56	0.6	4.75	2.1	3.85	0.64	2.59	69.8	41.2	20.1	23.3	43.6	0.36
2149891	74	0	0	0	0	0	0	8.84	1.61	4.79	4.97	5.06	0.84	2.88	74.02	38.39	28.97	28.74	112.68	12.53
2045278	72	1	1	0	0	0	0	5.96	3.79	3.23	1.42	4.34	0.72	2.97	89.32	39.55	19.95	6.91	80.87	16.43
2040894	75	0	0	0	0	0	0	2.7	1.52	4.22	1.56	4.28	0.71	2.86	65.9	37.44	26.98	21.07	58.11	9.04
1681424	79	0	0	0	0	0	0	4.21	1.72	5.12	2.19	3.98	0.66	2.96	69.3	40.1	17.3	11.11	96.4	1.91
2060076	83	0	1	0	0	1	1	5.21	1.68	3.7	3.16	3.38	0.56	1.94	78.79	44.02	28.65	18.97	70.88	8.62
2084041	66	0	1	0	0	0	0	4.38	2.29	4.73	1.64	5.27	0.87	3.65	77.63	46.09	31.52	31.28	73.45	3.14
1224735	83	0	0	0	0	0	1	4.61	1.46	4.31	2.04	5.52	0.91	3.78	65	36.7	19	20.5	77	24.4
1194654	69	0	0	0	0	1	1	2.54	1.76	4.34	1.59	5.89	0.97	4.55	65.6	44.5	14.3	15.2	83	1.92
1413403	92	0	0	0	0	0	0	3.98	1.98	4.44	1.52	5.05	0.83	3.71	63.7	32.8	11.1	5.5	65	8.7
1767741	82	1	0	0	0	0	1	3.06	1.46	5.28	1.47	4.51	0.74	2.91	78.4	35.7	24.1	14.67	70.1	13.91
2048856	62	1	1	0	0	0	0	5.62	1.71	5.07	0.8	3.78	0.62	2.8	79.15	38.79	17.87	18.9	87.6	17.46
2301652	58	0	0	0	0	0	1	3.97	2.19	4.74	3.79	6.38	1.04	4.26	69.8	42.4	21.5	30.7	81.2	1.63
1357737	58	0	0	0	0	0	0	3.97	2.19	4.74	3.79	6.38	1.04	4.26	69.8	42.4	21.5	30.7	81.2	1.63
1665396	90	0	0	0	0	0	1	7.01	1.01	4.09	1.69	3.62	0.59	2.41	65.7	27.7	21.5	25.22	100.5	9.53
1936287	82	0	0	1	0	0	0	9.56	1.77	4.61	1.75	4.79	0.78	3.36	71.33	41.72	20.04	26.28	55.09	18.11
1902878	82	0	0	1	0	0	0	9.56	1.77	4.61	1.75	4.79	0.78	3.36	71.33	41.72	20.04	26.28	55.09	18.11
1095708	89	0	0	1	0	0	1	3.99	2.35	4.69	1.24	4	0.65	2.79	76.54	39	16.67	11.36	93.36	30.91
1412314	87	1	0	0	0	0	1	6.38	2.72	4.74	0.91	3.45	0.56	2.4	69.51	29.69	24.56	36.13	58.44	9.05
1331821	77	0	1	0	0	0	1	2.77	1.65	4.36	3.84	5.36	0.87	3.49	69.7	43.7	17.7	14	95	8.98
1995611	74	1	0	0	0	0	1	7.33	2.28	5.59	0.98	4.75	0.77	3.53	69.9	42.8	23.6	26.7	65.4	81.9
1966861	65	0	0	0	0	0	0	3.69	1.25	5.3	1.6	4.82	0.78	3.31	72.4	42.55	19.61	12.38	55.92	16.42
1410683	86	0	0	1	0	0	1	9.42	1.13	3.87	1.38	3.34	0.54	2.22	66.19	21.5	19.73	25.7	70.81	28.99
2080309	61	1	0	0	0	0	1	4.44	2.36	5.4	2.87	5.82	0.94	3.62	73.25	46.85	31.71	30.39	63.22	9.26
2122391	69	1	1	0	0	0	1	5.01	1.34	6	2.66	7.25	1.17	4.42	80.4	43.5	21.6	14.81	117.2	15.22
1706266	69	1	1	0	0	0	0	5.01	1.34	6	2.66	7.25	1.17	4.42	80.4	43.5	21.6	14.81	117.2	15.22
2153378	71	0	0	0	0	0	1	3.98	2.27	4	1.62	4.29	0.69	2.86	69.15	37.75	22.55	27.71	57.75	17.92
1831575	87	0	0	0	0	0	1	4.2	2.22	5.28	1.62	5.35	0.86	4.27	63.3	39	46.5	18.7	380.8	4551.5
2046017	68	1	1	1	0	0	1	4.32	3.03	5.05	2.42	4.12	0.66	2.53	78.44	43.83	28.46	31.59	81.02	0.01
1239137	88	1	0	0	0	0	0	8.45	1.83	4.25	1.25	4.5	0.72	2.71	63.6	34.2	20	13.4	106	15.75
2070440	74	1	1	0	0	0	1	2.21	0.36	4.24	1.13	4.32	0.69	3.12	74.62	38.05	49.72	31.78	81.71	0.05
1399019	72	1	0	0	0	0	0	6.25	2.8	4.86	2.79	4.7	0.75	2.96	71.9	45.7	17.8	25.8	88	11.3
1683994	78	1	0	0	0	0	0	9.26	1	4.02	2.64	5.96	0.95	4.19	76.6	43.2	15	7.87	120.4	16.18
2071900	87	1	1	0	0	0	1	4.29	1.58	4.85	1.54	5.27	0.84	3.73	69.15	39.84	25.65	15.41	206.77	41.87
1583680	74	1	0	0	0	0	0	5.86	2.96	4.57	1.31	5.6	0.89	3.94	69.5	42.1	19.5	27.9	105	13.37
1989201	74	1	0	0	0	0	1	3.25	0.28	3.8	0.87	3.53	0.56	2.57	78.45	35.74	17.63	10.32	78.16	4.85
2154760	61	0	0	0	0	0	0	3.23	1.89	4.6	4.57	5.24	0.83	3.07	79.97	49.08	33.41	27.66	66.5	29.83
2052748	75	1	0	0	0	0	0	3.98	1.93	4.93	1.3	4.36	0.69	3.08	72.05	40.85	24.93	25.72	85.97	23.09
2354287	75	1	0	0	0	0	0	3.98	1.93	4.93	1.3	4.36	0.69	3.08	72.05	40.85	24.93	25.72	85.97	23.09
1741350	79	1	1	1	0	0	0	8.15	2.07	4.73	4.04	5.31	0.84	2.87	91.5	44.6	13.5	11.53	54.2	3.99
1092219	85	0	0	0	0	0	0	7.34	0.69	4.41	1.54	4.43	0.7	2.81	67.1	35.9	25.1	41	152	18.97
1609199	78	1	0	0	0	0	1	4.18	1.44	5.78	2.2	5.38	0.85	3.35	60.46	37.22	26.9	37.9	76.3	10.03
1618984	93	0	0	0	0	0	0	3.95	1.9	3.88	1.63	4.45	0.7	2.69	73.03	36.99	17.06	12.64	66.09	2.24
1972522	77	1	1	1	0	0	0	4.92	1.92	4.99	1.35	4.45	0.7	3.14	79.84	42.17	43.39	61.05	76.81	26.57
1659634	58	0	1	1	0	0	1	6.44	1.44	4.08	4.01	4.96	0.78	2.94	70.93	41.76	21.63	21.94	83.94	41.72
1099785	97	1	1	0	0	0	0	4.71	1.18	4.45	1.28	4.41	0.69	2.89	60.1	31.6	18	30.3	61.6	29.76
2163084	79	1	1	0	0	0	1	2.09	0.89	5.04	1.58	3.2	0.5	1.98	63.45	33	53.83	62.48	82.08	60.55
1821027	86	1	0	0	0	0	0	6.01	1.87	4.65	0.93	4.1	0.64	3.46	71	33.4	49.2	61.67	83	5.93
1585269	74	1	1	0	0	0	0	2.17	1.75	4.58	2.37	4.62	0.72	3.07	68.7	39.8	13	11.7	49	4.84
2038904	61	1	1	0	0	0	0	3.63	1.75	4.62	1.31	3.79	0.59	2.6	67.06	37.49	21.48	22.6	76.89	1.09
1247835	86	0	1	0	0	0	0	3.73	1.55	4.7	1.32	6.31	0.98	4.46	57.92	30.97	17	23	45	7.32
1629290	74	1	0	0	0	0	0	30.47	2.6	4.37	2.56	3.93	0.61	2.76	73.8	40.5	17.1	28.85	157.2	17.62
1923935	68	0	1	0	0	0	0	3.64	1.36	4.02	1.23	4.45	0.69	3.2	72.93	35.15	21.95	18.81	53.95	7.01
1589280	74	1	0	0	0	0	0	4.92	2.14	4.85	1.88	5.29	0.82	3.67	62.8	35.5	20.6	41.1	98	16.52
2146858	84	0	0	0	0	0	1	5.97	1.68	4.88	1.54	4.97	0.77	3.5	74.55	33.86	28.01	29.37	66.52	47.09
1743634	88	0	0	0	0	0	1	4.07	1.53	4.42	2.57	4.01	0.62	3.07	70.5	37.8	12.8	6.69	73.1	86.63
1561240	60	1	0	0	0	0	1	7.97	1.29	3.63	1.54	4.01	0.62	2.87	72.6	34.3	20.9	8.9	97	309.99
1201355	80	0	0	0	0	0	0	2.81	1.57	4.26	0.92	4.27	0.66	1.78	58.1	38	24.5	15.6	68.4	11.18
1606462	72	1	1	0	0	0	1	5.76	1.42	4.98	1.95	2.59	0.4	1.86	63.03	36.85	18.5	20.2	47.8	61.91
1758541	59	0	0	0	0	0	0	4.34	2.74	5.09	7.99	4.87	0.75	2.92	68.8	43	92.1	125.82	56.5	0.61
1657501	84	0	0	0	0	0	0	4.44	1.6	4.59	1.27	3.99	0.61	3.08	63	32.2	10.9	7.8	44	3.24
1408703	81	0	0	0	0	0	1	3.57	1.91	3.88	2.34	5.31	0.81	3.67	77.7	40.8	13	10	67	10.8
1237471	80	1	0	0	0	0	0	4.97	1.54	3.96	1.43	2.43	0.37	1.42	59.3	29.3	39.5	59.4	158	25.53
2038125	79	1	0	0	0	0	1	3.62	1.09	5.17	1.83	5.2	0.79	3.58	78.73	42.55	27.35	27.7	144.74	0.05
2171254	83	0	0	1	0	0	1	5.01	1.8	4.3	1.83	4.74	0.72	3.19	82.43	45	28.38	37.8	63.24	44.91
2055394	63	0	1	0	0	0	0	4.76	2.91	5.38	4.72	5.95	0.9	3.57	83.93	46.91	26.54	23.22	110.8	11.34
1865765	70	0	1	1	0	0	1	4.38	2.22	5.08	8.15	5.62	0.85	1.99	78.1	49.8	16.6	31.7	61	73.08
1717088	70	0	0	1	0	0	0	7.2	2.62	4.77	2.58	2.58	0.39	1.33	70.54	45.64	20.4	21.44	37.47	4.81
1932147	72	0	0	0	1	0	0	1.7	2.19	4.3	2.8	3.51	0.53	2.18	63.5	37	25.3	33.7	37	10.97
1282986	77	1	0	0	0	0	1	3.43	2.54	3.48	1.04	4.04	0.61	2.91	58.7	27	30.8	32.8	372	100
2179286	43	1	0	0	0	0	0	5.81	1.44	5.11	5.51	4.64	0.7	2.6	76.63	44.96	28.12	26.9	64.43	4.37
1372838	84	0	0	1	0	0	0	3.96	1.89	5.42	0.68	6.58	0.99	4.2	64.97	31.76	24	32.12	61.06	10.59
1323152	94	0	0	0	0	0	0	10.06	1.02	3.87	1.64	5.66	0.85	4.05	54.93	26.19	31.76	24.35	157.7	9.26
2063532	76	1	1	0	1	0	1	7.72	1.65	4.29	1.42	4.27	0.64	2.98	75.38	39.48	91.52	14.94	386.24	2897
1274469	68	0	1	1	0	0	0	7.81	1.73	4.77	1.19	4.08	0.61	2.93	66.67	35.31	19	14	46.11	4.7
2176878	75	1	1	0	0	0	0	3.66	2.11	5.14	2.42	6.5	0.97	4.18	79.6	45.83	47.68	54.91	89.61	7.22
2176789	64	1	1	0	0	0	0	4.15	1.41	4.9	2.5	4.56	0.68	2.85	71.46	40.61	23.94	21.54	83.76	10.23
1889514	57	0	0	0	0	0	0	7.87	2.58	4.78	3.18	5.11	0.76	3.32	73.6	44.4	19	312.2	113.7	2.96
1956427	64	1	1	0	0	0	1	4.39	1.32	3.78	3.14	6.85	1.01	4.36	75.25	40.12	22.04	16.51	336.61	64.44
1850314	65	1	1	1	0	1	0	5.15	1.36	4.5	1.7	4.48	0.66	2.02	68.1	39.6	14	13	100.4	7.11
2084722	66	0	1	0	0	0	0	2.74	2.2	4.69	1.79	5.16	0.76	3.59	72.62	41.66	26.72	21.72	92.09	19.15
1283845	94	0	0	0	0	0	1	2.87	1.36	3.8	2.42	5.78	0.85	2.97	54.09	30.24	11.8	13.5	51	75.78
2027961	61	0	0	0	0	1	0	2.37	1.52	4.54	4.51	4.64	0.68	1.91	72.37	39.5	24.85	34.71	112.95	12.22
1988261	79	0	0	0	0	0	1	2.69	1.03	4.79	1.85	4.92	0.72	3.36	79.56	44.83	27.89	31.43	57.08	0.01
1998651	59	0	0	0	1	0	1	1.63	2.09	4.3	1.58	5.74	0.84	1.02	62.2	42.8	21.5	26.9	63	11.39
2160338	67	1	0	0	0	0	1	4.41	1.5	5.12	1.25	4.87	0.71	3.59	75.76	42.38	18.68	23.9	35.91	3.42
1261260	62	1	0	1	0	0	1	3.68	1.85	4.83	3.34	6.25	0.91	3.65	72.6	40.6	12.5	25.5	136	54.55
1275332	71	0	0	0	0	0	0	3.91	2.6	3.54	1.69	5.22	0.76	3.52	65.9	29	11.7	11.6	49.3	27.58
1666080	90	0	0	0	0	0	1	3.76	1.52	4.16	1.75	4.88	0.71	3.65	64.5	35	19.1	17.1	72	41.61
1078341	90	0	0	0	0	0	0	17.23	1.68	3.92	0.83	5.03	0.73	3.76	63.4	35.73	22.47	27.74	50.51	10.77
2123006	85	1	1	0	1	0	1	3.04	0.55	3.72	1.01	4.07	0.59	3.02	66.73	29.57	36.02	28.43	65.53	10.4
1985103	62	0	0	0	0	0	0	3.71	1.79	4.94	3.49	5.04	0.73	2.72	74.39	41.73	24.55	28.17	70.3	1.85
1973764	59	1	0	0	0	0	0	4.26	1.7	4.75	1.76	6.01	0.87	4.34	67.77	39.93	22.04	24.62	45.72	15.2
1070399	90	0	0	0	0	0	1	3.42	3.19	4.89	2.7	6.36	0.92	4.48	84.3	44.6	21.2	25.3	71	100
1085140	84	0	1	1	0	1	0	7.58	1.56	4.69	0.83	4.98	0.72	3.36	65	33	15.3	13	67	25.44
1708676	64	1	1	0	0	0	0	4.22	1.6	4.56	1.6	4.16	0.6	3.1	66.5	36.5	15.3	14.15	146.8	1.01
2286792	74	0	0	0	0	0	1	3.47	2.06	5.02	2.8	5	0.71	3.15	71.84	40.85	27.1	14	87.44	5.88
1671055	76	0	0	0	0	0	1	5.82	2.2	4.36	5.36	7.66	1.08	5.02	71.2	40	25.3	41.07	1009.9	294.5
2175889	59	1	0	0	1	0	1	4.61	1.45	4.79	2.68	5.25	0.74	3.34	83.2	45.53	25.52	20	65.28	0.57
2150014	81	0	0	0	0	0	0	4.66	1.09	5.23	2.62	5.55	0.78	3.55	74.24	43.86	23.46	22.51	80.5	4.4
1671403	82	0	1	1	0	0	0	2.87	0.95	4.01	1.39	4.13	0.58	2.92	68.9	37.11	21.08	17.04	73.84	12.44
1741908	47	1	0	0	0	0	0	3.15	3.51	4.96	6.83	5.42	0.76	3.68	72.8	40.9	28.1	43.41	105.2	0.69
2068715	69	1	0	0	0	0	1	4.58	1.85	4.96	1.31	4.59	0.64	3.35	76.52	41.46	27.11	17.22	83.23	148
2011272	81	1	0	0	0	0	0	6.63	1.36	4.32	1.91	4.02	0.56	2.59	81.46	39.47	43.2	50.49	74.94	7.06
1761873	83	0	0	0	0	0	0	6.77	1.72	3.63	2.56	4.5	0.62	2.52	69.6	40.6	23.4	49.7	86	11.44
1225670	88	0	1	1	0	0	0	4.56	1.53	4.76	3.7	6.5	0.89	4.32	65.9	43.1	14.4	14.9	96	17.83
1664055	84	0	0	0	0	0	0	4.12	1.56	5.22	3.14	6.65	0.91	4.03	80	40.6	20.3	18.52	133.8	11.14
1233574	66	1	0	1	0	0	0	4.28	2.02	4.54	0.78	6.45	0.88	5.07	73	31.7	25.3	60.3	128	13.83
1466743	76	0	0	0	0	0	0	2.82	1.31	4.67	1.79	6.39	0.87	4.8	71.5	44	21.7	22.1	70	19.86
1346021	64	0	1	0	1	0	0	5.32	2.29	4.38	1.83	4.15	0.56	2.23	63.94	40	30.9	49.4	91	32.24
1379896	67	1	0	0	0	0	0	7.28	5.43	5.17	1.3	4.71	0.63	3.51	71.2	37.7	22.2	36.5	60	4.89
1567159	62	1	0	0	0	0	0	3.46	2.21	5.36	3.91	4.64	0.62	3.05	65.7	40.1	37.3	163.5	111	21.92
1957414	56	0	0	0	0	0	1	2.4	1.7	4.68	5.31	5.88	0.78	2.69	80.41	44.65	22	26.68	72.43	0.02
2146421	70	1	1	1	0	0	1	5.67	1.82	5.27	1.92	4.54	0.6	3.07	67.69	34.44	16.94	6.96	81.61	10.75
1646838	77	1	0	0	0	0	0	4.54	0.79	4.76	2.61	4.77	0.63	3.33	64.7	39.7	26	23.96	88.2	50.15
1431598	75	0	0	0	0	0	0	3.83	1.92	4.7	1.09	6.46	0.85	4.87	75.1	39.6	15.9	15.9	77	9.93
1785026	88	0	1	1	0	0	1	5.65	1.19	5.16	4.17	6.7	0.88	4.76	77.1	45.6	15.4	8.51	64.9	19.81
1368522	84	1	1	0	1	0	1	5.82	1.05	4.86	1.09	3.13	0.41	2.1	58.06	30.2	211.8	169.8	446	81.26
1364223	75	0	0	0	0	0	0	10.02	1.41	4.08	1.03	2.69	0.35	1.77	63.69	25.82	20.14	32.5	79.93	11.22
1790563	80	0	0	0	0	0	0	5.03	1.48	3.83	1.85	4.92	0.64	3.44	72.45	37.55	20.3	13.01	94.49	9.34
2071416	80	0	0	0	0	0	0	5.03	1.48	3.83	1.85	4.92	0.64	3.44	72.45	37.55	20.3	13.01	94.49	9.34
1445487	65	0	0	0	0	0	0	1.92	2.76	4.91	1.61	5	0.65	3.29	70.4	40.6	26.6	31.9	100	22.09
1327100	85	0	0	0	0	0	1	3.27	0.82	4.14	1.44	3.71	0.48	2.49	60.6	28.4	20.7	10.8	48	29.17
2015144	83	0	0	0	0	0	1	7.21	2.18	3.06	1.7	5.8	0.74	4.29	60.88	28.01	46.81	58.48	361.49	3099.3
2119291	65	1	1	1	0	0	0	3.1	1.72	5.26	6.02	5.74	0.73	3.41	75.36	40.25	25.95	24.01	71.69	9.02
2169421	79	1	0	0	0	0	0	5.8	1.11	4.16	1.63	3.94	0.5	2.7	72.33	35.2	43.43	31.9	73.32	19.83
2082594	86	0	0	0	1	0	1	3.49	1.81	3.77	2.04	4.1	0.52	2.66	64.63	36.24	126.28	22.74	2443.49	857.4
2073974	52	1	0	0	0	0	0	1.81	5.05	4.49	3.66	6.55	0.83	4.21	80.78	47.58	26.38	33.62	70.13	5.54
1263166	80	0	0	0	0	0	0	6.35	2	4.58	1.49	3.96	0.5	2.59	69.6	30.6	15.2	15.1	53.8	51.06
1776298	66	0	0	0	0	0	1	6.2	1.37	4.6	3.89	5.61	0.7	3.54	75.62	38.98	29.71	25.98	105.03	10.06
2178876	75	1	1	1	0	0	1	4.51	1.85	3.75	1.27	5.29	0.66	3.56	54.7	32.51	28.84	24.56	60.17	10.94
2122320	61	0	1	0	0	0	0	2.86	1.73	4.99	3.27	5.78	0.72	3.72	78.22	45.65	25.01	6	56.53	8.07
1678533	62	0	0	1	0	0	0	4.93	2.7	4.79	4.42	4.5	0.56	2.8	62.7	38	17.7	39.9	47	7.68
1424256	72	0	0	1	0	0	0	3.36	1.49	5.14	3.54	6.13	0.76	4.45	65.5	37.1	10.3	12.3	76	18.31
1555463	83	0	0	0	0	0	0	3.17	1.51	4.97	4.93	5.9	0.73	3.73	74.5	44.7	24	34.6	67	9.25
1819823	65	0	0	0	0	0	0	3.33	1.75	4.72	5.11	5.26	0.65	3.7	71.7	39.2	18	16.81	61.1	5.82
1833632	64	0	1	0	0	0	0	3.19	1.1	5.25	2.42	4.92	0.6	3.52	72.7	44	30.3	56.76	38.9	14.59
2131164	71	1	0	0	0	0	1	6.35	1.42	3.81	1.8	5.26	0.64	3.8	75.26	32.74	61.54	24.05	498.43	4259.6
2137851	71	0	1	0	0	0	0	2.2	1.53	4.47	1.54	5.61	0.68	4.23	74.02	36.82	17.21	14.82	61.25	19.53
2092902	66	1	0	1	0	0	0	2.9	1.42	4.7	1.5	4.11	0.49	2.94	69.82	34.8	44.65	30.73	85.86	1.35
1612949	85	0	0	1	0	0	0	4.21	1.84	4.84	1.8	6.99	0.82	3.14	71.87	33.65	15.92	12.96	45.52	18.12
1432222	85	0	0	1	0	0	0	4.21	1.84	4.84	1.8	6.99	0.82	3.14	71.87	33.65	15.92	12.96	45.52	18.12
1813692	56	1	0	0	0	0	1	2.54	0.69	4.51	1.82	9.66	1.11	6.92	69.8	42.4	24.6	35.14	101.6	0.34
1292674	72	0	0	0	0	0	0	7.51	0.5	4.43	1.9	3.01	0.34	1.96	57.9	30.6	56.8	69.6	67.3	21.47
2036699	82	0	0	0	0	0	0	2.25	0.92	3.51	1.96	4.95	0.55	3.51	62.85	33.07	27.15	28.65	81.82	9.29
1185099	78	1	0	1	0	0	0	2.88	0.58	4.3	1.59	3.66	0.4	2.62	59.4	31.62	25.4	26.4	102	18.21
1459989	61	1	0	0	0	1	1	6.26	1.6	4.39	3.42	6.58	0.64	4.3	60.83	25.07	325.56	241.47	211.67	3.65
1629827	77	1	1	1	0	0	0	4.14	0.74	4.06	1.87	3.56	0.27	2.59	53.8	33.3	11.9	17.2	52	10.23
